# Supplementary material for: Multivariate predictive model for predicting in-hospital mortality in HIV-associated talaromycosis: a multicenter retrospective study
Source: PLoS Negl Trop Dis. 2026 Jun 8;20(6):e0014432. doi: 10.1371/journal.pntd.0014432 (PMC13262935; doi:10.1371/journal.pntd.0014432)
Supplement: S1 File — (XLSX) [file pntd.0014432.s005.xlsx]

## Sheet: Sheet1
Mortality Risk Prediction		Enter Values Here
		↓
Risk Factor	Units	(Type Over Placeholder Values in Each Cell)	Notes
Shortness of breath	yes (1) or no (0)	1
Hemoglobin	g/L	80
Total Bilirubin	μmol/L	150
C Reactive Protein	mg/L	150
APRI	-	10
			If value is < the minimum for the field, enter the minimum value. If value is > the maximum for the field, enter the maximum value.
Total point		68.29
Risk of in-hospital mortality		0.919679
APRI Calculation Table
Value
Risk Factor	Units	(Type Over Placeholder Values in Each Cell)	Notes
Aspartate Aminotransferase	U/L	320
Platelet Count	10^9/L	80
APRI	-	10
