# Supplementary material for: Multivariate predictive model for predicting in-hospital mortality in HIV-associated talaromycosis: a multicenter retrospective study
Source: PLoS Negl Trop Dis. 2026 Jun 8;20(6):e0014432. doi: 10.1371/journal.pntd.0014432 (PMC13262935; doi:10.1371/journal.pntd.0014432)
Supplement: S2 File — (XLSX) [file pntd.0014432.s006.xlsx]

## Sheet: 整理版
patient	set	Dead	treatment	Sex	Age	PCP	MTB	Cryptococcus	CMV	EBV	Fever	Rash	breathlessness	Cough	Abdominal pain	blood culture/NGS	bone marrow culture	BALF	tissue	ART	WBC	Npertage	Lpertage	Lymphocyte count	E	HB	PLT	ALB	ALT	AST	AKP	CHE	TB	GGT	CR	Elevated creatinine	TG	TC	LDL	HDL	LDH	CRP	PT	FIB	D-D	CD3	CD4	CD8	CD4/CD8
1	train	0	1	1	43	0	0	0	0	1	1	0	1	1	0	1	0	0	0	0	0.63	58.7	14.3	0.09	1.6	61	40	29.7	31	65	442	3672	4.3	427	91	0	1.37	2.77	1.51	0.64	346	83.9	12.6	2.15	2.58	71	1	62	0.01
2	train	1	2	0	56	0	0	0	1	1	1	0	1	1	0	1	0	0	0	0	10.87	90.2	7.7	0.84	0.3	75	62	22.6	26	181	240	1765	8.2	114	57	0	1.69	2.08	0.99	0.3	726	79.8	12.6	1.84	69.78	458	7	430	0.02
3	train	0	1	1	48	0	0	0	0	1	1	0	0	0	1	1	0	0	0	0	7.6	80.3	10.3	0.78	3.9	103	15	26.9	20	41	74	3074	2.6	36	95	0	1.69	1.96	0.94	0.25	195	90.7	13.1	5.14	1.06	585	25	516	0.05
4	train	0	1	1	56	0	0	0	0	1	1	0	0	0	0	1	0	0	0	0	3.15	88.6	7.3	0.23	0.3	109	13	25.6	20	124	228	2895	127.8	272	278	1	2.8	1.77	0.2	0.21	1212	239.9	15	3.51	88	177	5	160	0.03
5	train	0	1	1	38	0	0	0	0	0	1	0	0	0	0	1	0	0	0	1	2.36	38.2	45.8	1.08	0.8	116	53	42.8	23	21	118	7833	10	38	69	0	4.43	3.95	1.33	0.75	144	156.3	10.7	2.25	0.24	700	120	495	0.24
6	train	1	2	1	58	0	0	0	0	1	1	0	1	1	1	1	0	0	0	0	2.09	89.4	5.3	0.11	0	115	34	27.3	6	42	236	1303	4.2	107	108	0	2.62	1.75	0.39	0.17	1302	79.3	13.6	1.72	10.12	73	8	61	0.12
7	train	0	1	1	39	0	0	0	0	1	1	0	1	1	1	1	0	0	0	1	1.4	93.7	2.1	0.03	0	81	24	20.2	18	114	159	957	10.7	80	67	0	0.83	0.98	0.24	0.13	999	104.5	32.3	0.31	4.796	12	6	6	0.92
8	train	0	1	1	49	0	0	0	1	1	1	0	0	0	0	1	0	0	0	0	8.76	94.7	2.2	0.19	0	60	28	24.2	44	78	139	1501	6	60	147	1	1.25	1.76	0.88	0.5	269	181	19.5	3.49	12.34	92	24	64	0.37
9	train	1	1	1	39	0	0	0	0	1	1	0	1	1	0	1	0	0	0	1	1.51	63.6	31.1	0.47	0	68	37	22.7	54	71	540	1993	24.4	142	369	1	1.43	1.1	0.11	0.22	325	20.02	14.8	1.19	7.7	214	71	128	0.56
10	train	0	1	1	46	0	0	0	1	1	1	0	0	1	0	1	0	0	0	0	1.1	75.5	16.4	0.18	0.9	84	16	23.2	156	740	252	1816	51.7	146	79	0	2.95	1.98	0.43	1.98	4754	139	18.5	2.68	88	159	6	151	0.04
12	train	0	1	1	35	0	0	0	0	0	1	0	0	0	1	1	0	0	0	1	2.36	88.6	5.1	0.12	0	99	242	26.7	23	23	91	3047	18.6	67	53	0	2.47	2.98	1	0.46	365	200	14.1	6.35	2.71	49	2	43	0.04
16	train	1	3	1	40	0	0	0	1	1	0	0	0	0	0	1	0	0	0	1	3.8	82.3	10.6	0.4	3.4	62	11	21.6	28	136	105	1291	67	88	149	1	1.04	1.15	0.11	0.13	330	214.2	21	0.88	62.265	329.914	38.0059	271.1	0.149758
18	train	0	1	1	22	0	0	0	1	1	1	1	0	1	0	1	0	0	0	0	3	86.4	10.1	0.31	0.7	100	14	21.6	140	506	233	1831	30.4	109	44	0	1.24	1.09	0.13	0.18	1774	77	15.8	1.35	77.493	103	5	89	0.06
19	train	0	1	1	41	0	0	0	0	1	1	0	0	0	0	1	1	0	0	1	2.1	72.5	20.7	0.43	0.5	69	27	23.8	69	301	336	3128	14.5	150	59	0	2.68	2.6	0.58	0.22	1463	49.4	13.6	1.03	53.427	205	2	203	0.01
22	train	1	1	1	37	0	0	0	1	1	1	0	0	1	0	1	0	0	0	0	17.1	96.4	2.5	0.4	0.1	114	21	19.1	40	160	229	1348	22	94	59	0	2.25	1.31	3	0.7	351	89.5	17.2	2.48	26.873	329.914	7	271.1	0.149758
24	train	0	1	1	33	0	0	0	0	1	1	0	1	0	0	1	0	0	0	0	10.64	93.5	3.7	0.39	0	113	23	24.3	60	187	157	2040	25.1	179	53	0	1.44	2.3	0.63	0.31	398	63.1	14.1	1	37.08	324	16	286	0.06
26	train	1	3	1	30	0	0	0	0	0	1	0	1	1	1	1	0	0	0	0	1.8	80	8.1	0.32	0	104	114	29.1	29	18	252	4203	10.7	118	60	0	5.19	4.13	1.9	0.68	282	172.6	11.5	0.98	22.928	202	20	183	0.11
27	train	1	3	1	39	0	0	0	0	0	1	1	1	1	0	1	0	0	0	1	13.9	86.9	9.3	0.87	0.1	93	31	24.9	45	377	362	2000	6	192	114	1	2.19	4.94	2.01	0.56	3484	111.6	15.9	1.53	88	329.914	50	271.1	0.149758
30	train	0	2	0	45	0	0	0	0	0	1	0	0	1	0	1	0	0	0	0	2.83	50.2	33.9	0.96	6.7	67	143	26.9	8	28	46	5380	3.3	31	72	0	1.51	2.74	1.31	0.57	394	37.51	11.4	2.52	1.44	482	184	277	0.66
32	train	0	1	1	32	0	0	0	1	1	1	0	0	0	0	1	0	0	0	0	8.1	87.1	9.4	0.8	1.1	86	31	23.9	31	140	114	2210	17	58	61	0	2.16	1.71	0.06	0.08	332	64.5	12.3	0.77	24.209	233	12	204	0.06
33	train	0	1	1	26	0	0	0	1	0	1	1	0	1	0	1	0	0	0	0	2.54	94.8	2.4	0.06	0	96	45	27	81	227	58	2508	10.2	44	59	0	3.49	2.4	0.24	0.18	1386	47.5	13.4	2.02	41.09	34	1	30	0.05
34	train	1	1	1	39	0	0	0	0	0	1	0	1	1	0	1	0	0	0	1	5	53.9	38.6	1.9	1.8	98	32	30.7	136	194	170	2328	11	307	58	0	2.18	3.73	1.68	0.48	678	98.2	11	3.45	3.162	1470.66	169.84	271.1	0.149758
36	train	0	2	1	59	0	0	0	0	1	1	0	1	1	0	1	0	0	0	0	12.7	87.7	8.8	1.1	0.4	109	46	23.7	128	766	196	2217	20	101	73	0	2.8	3.02	1.23	0.6	6847	161	16.6	1.07	42.057	1758.68	40.04	1598.52	0.0250482
37	train	0	1	1	35	0	0	0	1	1	1	0	0	1	0	1	1	0	0	0	2.7	76.9	12.7	0.23	0.7	114	79	31.3	15	41	56	5262	14	41	60	0	1.27	3.14	1.76	0.65	568	65.2	12.3	3.58	38.283	212	6	198	0.03
39	train	0	1	1	31	0	0	0	0	1	1	0	0	0	0	1	0	0	0	0	1.4	56.2	41	0.7	0.7	148	52	60	189	781	255	3177	27	465	60	0	3.95	2.24	0.54	0.4	4459	214.4	16.2	1.66	90	443.702	8.61	433.944	0.0198413
41	train	0	1	1	36	0	0	0	0	0	1	0	0	0	1	1	0	0	0	0	3.12	89.2	4.8	0.15	3	106	50	18.5	98	387	431	2306	62.7	267	74	0	1.97	1.61	0.14	0.21	794	121.87	14.7	1.55	26.31	56	6	47	0.13
43	train	0	1	1	53	0	0	0	1	0	1	0	0	1	0	1	1	0	0	0	3.16	86.4	6	0.19	1.3	92	39	27.8	59	71	183	1608	4.8	199	121	1	2.1	3.46	1.81	0.36	277	84.2	13.2	4.48	2.51	329.914	38.0059	271.1	0.149758
45	train	0	1	0	25	0	0	0	0	0	1	0	0	0	1	1	0	0	0	0	2.7	84.3	12.3	0.3	0.4	89	43	27.3	24	90	48	2205	12	21	71	0	2.21	1.98	0.45	0.23	1343	127	13.8	1.73	48.13	273.65	3.6531	257.377	0.0141935
46	train	0	1	1	25	0	0	0	0	0	1	0	0	1	0	1	0	0	0	0	4.2	83.2	8.2	0.3	0.5	113	95	32.7	32	57	50	5952	7	80	63	0	1.74	3.07	1.32	0.76	567	4	10.6	2.74	6.062	532	44	479	0.09
47	train	0	1	1	54	0	0	0	1	1	1	0	1	1	0	0	0	1	0	0	6.31	91.7	5.4	0.34	0	89	148	27.2	50	49	49	4483	6.4	51	64	0	1.14	3.67	2.01	0.81	515	89.6	13.8	4.6	3.199	278	6	262	0.03
48	train	0	1	1	34	0	0	0	1	1	1	0	1	1	0	1	0	0	0	0	10.7	83.6	10.2	1.09	0.5	114	68	24.8	53	118	141	2216	15.1	99	84	0	3.44	2.87	0.73	0.27	325	133.4	11.8	2.47	88	192	3	181	0.02
49	train	0	1	1	49	0	0	0	0	1	1	0	0	0	0	0	0	0	1	1	2.41	52.8	29	0.7	1.2	61	80	36.3	33	19	84	5292	6.1	39	120	1	1.33	3.12	1.7	0.93	210	9.5	12.5	2.74	0.29	615	91	493	0.19
50	train	0	1	1	30	0	0	0	0	0	1	1	0	0	0	1	0	0	0	0	6.6	96	1.8	0.12	0	85	129	24	58	223	486	1840	23.5	131	54	0	2.52	2.1	0.32	0.23	426	63.3	13.2	3.52	6.779	137	1	128	0.01
53	train	0	1	0	49	0	0	0	0	1	1	0	0	0	0	1	0	0	0	0	3	96.3	3.4	0.1	0	67	51	33.2	15	106	57	1989	12	20	38	0	1.76	2.43	0.96	0.31	710	104.6	13.6	3.01	65.363	122	10	105	0.09
54	train	0	1	1	28	0	0	0	0	1	1	1	1	0	0	1	1	0	0	1	3.2	82.6	11.2	0.4	0	89	52	29.7	265	224	85	3566	5	98	50	0	3.42	4.23	2.6	0.53	1551	30.9	12	2.52	59.762	28.72	2.6	22.08	0.149758
55	train	0	1	1	28	0	0	0	1	1	1	0	0	1	1	1	0	0	0	1	2	60.7	33.7	0.66	0	131	71	28.4	254	597	119	2453	21	399	80	0	2.27	1.49	0.22	0.21	1700	119	16.9	3.29	88	315	25	265	0.09
56	train	0	1	0	35	0	0	0	0	0	1	0	0	0	1	1	0	0	0	0	2.91	94.5	3.1	0.42	0	66	55	25.9	68	209	445	1724	15.4	154	36	0	1.83	2.84	1.17	0.25	500	47.06	11	2.77	9.68	95	16	75	0.21
57	train	0	1	1	47	0	0	0	1	1	1	1	1	1	0	1	0	0	0	0	0.83	61.4	21.7	0.18	3.6	83	56	20.7	35	28	164	1259	3.4	159	108	0	3.19	6.07	3.73	1.75	168	9.8	12.3	1.98	18.22	158	13	120	0.11
58	train	1	3	1	48	1	0	0	0	1	1	1	1	1	0	1	0	0	0	0	1.9	85.4	8.9	0.17	0.5	93	98	20	13	47	44	2537	6.9	19	55	0	1.46	2.58	1.18	0.34	330	49.7	13	3.22	2.512	105	5	96	0.06
59	train	0	1	1	56	0	0	0	0	1	1	0	0	0	0	1	0	0	0	0	6.7	95.4	3.4	0.46	0.1	104	48	29.4	43	215	304	3471	16.5	129	98	0	1.73	3.53	2.09	0.65	1878	96.1	12	2.24	51.46	293	9	266	0.03
60	train	0	1	1	30	0	0	0	0	0	1	0	0	0	1	1	0	0	0	0	3.4	67.7	17.5	0.96	1	126	131	36.3	19	41	36	4940	10	23	78	0	1.68	3.59	2.09	0.63	438	39.2	12.8	2.84	10.104	166	0	152	0
61	train	0	1	1	27	0	0	0	0	0	1	0	0	1	0	1	0	0	0	0	2.7	86.2	8.7	0.24	0.8	99	86	30.3	23	48	60	5299	5.7	35	72	0	1.69	2.61	1.32	0.44	481	102.2	13.4	4.4	30.256	62	3	57	0.05
63	train	1	3	1	51	1	0	0	1	1	1	1	1	1	1	1	0	0	0	0	8.4	86.8	9	0.8	0.1	115	77	29.1	38	31	81	3008	13	81	57	0	1.45	3.77	2.21	0.77	996	2.5	12.8	2.14	1.91	680	60	609	0.1
64	train	0	1	1	31	0	1	0	1	1	1	0	1	1	0	1	0	0	0	0	2.23	79	13.5	0.3	3.1	121	62	24.5	24	133	454	3154	31.3	215	82	0	2.04	2.28	0.8	0.24	731	68.58	16.9	2.33	37.05	187	3	171	0.02
67	train	1	1	1	42	0	0	1	0	1	1	0	0	1	0	1	0	0	0	1	3.1	89.2	6.2	0.19	0.3	131	74	25.3	49	183	237	3791	56.2	300	43	0	1.82	2.63	0.48	0.36	899	292.05	13.9	4.11	88	96	2	90	0.02
68	train	0	1	1	54	0	0	0	0	0	1	0	0	1	0	1	0	0	0	0	2.84	85.2	10.6	0.3	0.7	124	70	30	28	88	77	5479	6.5	48	70	0	1.34	2.56	1.27	0.34	580	76	13.3	3.5	13.931	199	2	198	0.06
69	train	0	1	1	27	0	0	0	1	0	1	0	1	0	1	1	0	0	0	0	12.29	79.3	11.2	1.38	0	120	204	29.7	109	62	52	5029	4	42	65	0	1.15	3.35	2.06	0.77	666	26.5	11.5	2.92	0.96	855	72	766	0.09
70	train	0	1	1	28	0	0	0	1	0	1	1	0	0	0	1	0	0	0	1	8.36	57.7	10.9	0.91	23.6	116	336	33.1	19	36	56	3846	7.8	58	50	0	1.88	5.07	3.41	0.93	557	78.6	13.9	3.81	0.78	619	14	577	0.02
71	train	0	2	1	45	0	0	0	0	0	1	1	0	0	0	1	0	0	0	0	1.6	54.8	18.3	0.3	3.7	107	133	18.5	35.2	62.9	84	1561	11.5	56	87	0	0.87	2.05	0.93	0.63	248	78.76	14.3	2.79	0.317	294	23	254	0.09
74	train	0	2	1	23	0	0	0	0	0	1	0	0	1	0	1	0	0	0	0	1.8	69.4	21.1	0.38	2.8	82	76	25.3	395	633	701	3132	56.4	298	77	0	1.33	2.31	0.71	0.45	1106	26.2	14	2.99	16.75	317	42	261	0.17
77	train	0	1	1	32	0	0	0	0	0	1	0	0	1	0	1	1	0	0	0	3.4	88.8	6.1	0.2	0.5	83	118	26.3	17	24	51	2931	5.7	37	67	0	1.01	2.7	1.48	0.62	409	36.6	14.2	3.45	67.2	329.914	11	271.1	0.02
78	train	0	1	1	26	0	0	0	0	0	1	0	0	0	0	1	0	0	0	1	2.8	88.6	8.2	0.23	0.7	90	101	32.5	53	141	110	3913	13.3	40	85	0	2.13	2.33	1.14	0.22	445	128.7	14.2	2.34	41.81	308	6	290	0.02
79	train	0	1	1	39	0	0	0	1	1	1	0	0	0	1	1	1	0	0	1	4.1	75.1	15.4	0.6	0.2	115	141	38.6	30	20	101	6500	4	240	95	0	2.16	4.55	2.61	1.04	181	1.3	11.9	2.29	0.595	430.615	37.2526	376.314	0.0989933
80	train	0	1	0	52	0	0	0	0	1	1	0	1	1	0	1	1	0	0	0	1.6	67.1	15.8	0.25	0	68	82	28.7	53	122	53	2521	8.3	94	43	0	0.94	2.39	0.88	0.99	293	12.6	11.3	2.79	1.33	89	19	67	0.28
81	train	0	1	1	38	0	0	0	0	1	1	0	0	0	0	0	0	0	1	0	2.5	68.5	15.5	0.39	4.4	126	137	30.1	86	73	281	5767	9.2	273	59	0	1.5	3	1.67	0.62	437	57.4	12.7	3.97	5.812	346	2	327	0.01
83	train	0	1	1	23	0	0	0	1	1	1	1	0	0	0	1	0	0	0	0	2.5	91.7	6.7	0.17	0	98	84	31	58	68	154	2811	8.2	233	44	0	1.83	2.35	0.86	0.32	845	77.9	13	3.58	3.929	184	1	168	0.01
84	train	0	1	1	26	0	0	0	0	1	1	0	0	0	1	1	0	0	0	0	2.1	87.5	7.7	0.16	0.5	62	86	22.2	27	191	116	1686	6.6	51	38	0	1.41	2.14	0.91	0.19	825	78.3	14	3.17	30.077	144	11	125	0.09
85	train	0	1	1	46	1	0	0	1	1	1	0	1	1	0	1	0	0	0	0	4.08	86.8	8.3	0.34	0.5	72	126	24.9	36	65	803	3138	12.8	299	66	0	1.6	2.78	1.38	0.46	297	176.7	12.4	4.86	22.02	267	20	230	0.09
86	train	1	1	1	38	0	0	0	1	1	1	0	1	1	0	1	0	1	0	0	5.1	84.9	9.4	0.35	0.3	96	89	26.1	45	64	292	2965	19.4	562	63	0	2.02	3.06	1.66	0.39	361	90.1	12.5	3.96	6.21	206	10	191	0.05
88	train	0	2	1	33	0	0	0	0	0	1	0	0	0	0	1	0	0	0	0	4.3	85.4	9	0.4	1.9	101	92	21	88	187	399	3166	17	490	152	1	3.14	2.63	0.25	0.27	558	73.8	11.5	2.3	45.69	342.882	12.771	323.919	0.0394265
89	train	0	1	1	46	0	0	0	0	0	1	1	0	0	0	1	0	0	0	0	3.3	93.7	3.6	0.12	0.3	98	142	22.1	71	120	274	3162	6	264	55	0	1.66	1.65	0.55	0.28	604	36.3	12.3	3.1	4.104	329.914	38.0059	271.1	0.149758
90	train	0	1	1	21	0	0	0	1	0	1	0	0	1	0	1	0	0	0	0	3.78	87	8.7	0.33	1.1	119	100	32.6	81	92	85	5046	12.9	71	62	0	1.01	3.39	1.94	0.58	802	41.56	12.6	3.98	26.2	98	1	86	0.01
91	train	0	2	1	40	0	0	0	1	0	1	0	0	1	1	1	0	0	0	0	2.4	84.3	8.3	0.2	3.3	93	95	34.8	20	32	39	5243	5	36	78	0	1.67	3.21	1.89	0.53	413	51	17.2	4.56	9.343	247	5	226	0.02
92	train	0	1	1	45	0	0	0	0	0	1	0	0	0	0	1	0	0	0	0	4.6	82.9	7.5	0.84	2.6	99	146	31.5	38	49	79	4335	6.7	141	63	0	2.52	2.26	0.87	0.48	318	20.9	12.2	3.72	9.613	112	7	99	0.07
94	train	0	1	1	27	0	0	0	1	0	1	1	0	1	0	1	0	0	0	0	5.06	84.9	9.3	0.47	2	102	117	27.9	97	143	55	2840	7.9	45	67	0	1.16	2.35	1.24	0.5	473	91.24	13	3.45	25.28	111	5	85	0.06
96	train	0	1	1	47	0	0	0	0	0	1	0	0	1	0	1	0	0	0	1	4.3	64.1	19.1	0.82	4.4	102	253	36.3	17	34	94	3048	17.3	294	246	1	1.48	3.07	1.68	0.53	204	4.6	13.2	3.5	0.674	437	15	388	0.04
97	train	0	1	1	44	0	0	0	0	1	0	0	0	0	1	1	0	0	0	1	2.5	80.9	12	0.3	0.9	103	118	31.3	16	22	81	3935	18.2	73	70	0	0.98	2.59	1.22	0.57	396	191	15.8	4.11	1.984	70	16	54	0.3
99	train	0	1	1	35	0	0	0	0	0	1	1	0	0	0	1	0	0	0	1	1.2	76.4	11.8	0.2	0	76	108	33	17	37	296	2478	8	487	69	0	1.74	3.77	2.26	0.56	247	117.7	12	4.88	2.055	329.914	1	271.1	0.149758
100	train	0	1	1	25	0	0	0	0	0	1	1	0	1	0	1	0	0	0	1	1.5	62.9	23.2	0.35	6.6	123	109	38.6	16	41	66	5662	8.9	32	58	0	2.19	2.66	1.37	0.37	521	31.27	10.8	2.98	7.031	246	1	218	0.01
101	train	0	1	1	22	0	0	0	0	0	1	0	0	0	1	1	0	0	0	0	8.9	81.6	11.1	1	0.1	135	144	34.5	10	30	74	5227	10	31	56	0	1.36	2.53	1.06	0.25	440	145	11.6	4.83	1.478	1723	348	1254	0.28
103	train	0	1	1	26	0	0	0	0	0	1	0	0	0	0	1	0	0	0	0	8.7	84.3	6.8	0.59	0	105	115	35.5	22	22	47	6257	5.3	25	103	0	0.92	3.53	2.36	0.66	248	55.4	13.5	4.48	3.78	597	10	553	0.02
104	train	1	1	1	36	0	1	0	0	0	1	0	0	0	0	1	0	0	0	1	1.6	86.1	6.3	0.1	0	50	115	20.3	12	26	248	1900	21.4	39	51	0	0.96	1.7	0.8	0.5	296	45.5	13	3.2	4.38	108	23	81	0.29
107	train	0	1	1	27	0	0	0	0	0	1	1	0	0	0	1	0	0	0	0	2.2	92.8	3.6	0.08	0	59	120	26.4	94	155	41	3526	8.4	68	51	0	1.84	3.27	1.52	0.56	518	20.4	12.8	4.03	4.866	60	1	56	0.01
108	train	0	2	1	45	0	0	0	0	0	1	0	0	0	0	0	0	1	0	0	3.33	77.8	5.4	0.18	0.9	98	193	29.9	14	25	102	6212	8.7	81	59	0	1.44	3.64	2.44	0.74	458	87.1	11.9	4.8	1.59	154	7	132	0.05
109	train	0	1	1	58	0	0	0	0	0	1	0	0	0	0	1	0	0	0	0	4.01	86.9	9.2	0.37	0	116	163	28.3	143	84	120	4026	4.3	101	50	0	2.44	4.58	2.76	0.5	428	156.7	11.5	5.06	2.71	226	7	216	0.03
110	train	1	1	0	49	1	0	0	1	1	1	1	1	0	0	0	0	1	0	0	1.98	88.4	8.6	0.17	0	96	99	28.5	75	115	116	5892	2.8	100	41	0	3.25	5.43	3.56	0.72	888	14.5	18.5	2.72	25.52	67	2	61	0.03
112	train	1	2	1	46	1	0	0	1	1	1	1	0	0	0	1	0	0	0	0	5.6	92.9	3.9	0.2	0.5	70	130	17.6	68	145	203	1058	13	131	63	0	1.02	1.4	0.3	0.77	289	65.8	14.3	2	6.29	152.662	3.0576	147.638	0.0207101
113	train	0	1	1	26	0	0	0	0	1	0	0	0	1	0	0	0	0	1	0	2.59	69.9	13.5	0.35	5.4	120	129	35.1	23	48	74	5340	7.4	140	84	0	1.64	3.31	0.51	0.51	238	32.5	10.9	3.38	7.5	218	12	173	0.07
114	train	0	1	1	45	0	0	0	1	1	1	0	1	0	0	1	0	0	0	1	3.97	83.3	6.8	0.27	2.3	131	211	36.9	22	14	72	7242	5.4	31	72	0	1.03	3.57	2.58	0.69	170	41.21	12.3	5.13	1.01	218	75	131	0.56
117	train	0	1	1	31	0	0	0	0	1	1	1	0	1	0	1	0	0	0	0	5.8	73.6	17.1	0.99	1.6	152	138	38.7	26	30	100	7431	5	62	76	0	1.36	3.17	1.87	0.68	302	60	12	5.94	1.64	634	7	589	0.01
118	train	0	1	1	52	0	0	0	1	1	1	0	1	1	0	0	0	1	0	1	2.8	71.7	14.9	0.29	6.7	84	140	33	65	44	142	5124	4.5	165	159	1	1.83	5.05	3.08	0.89	168	11.5	10.9	5.65	1.514	176	12	158	0.08
119	train	1	1	0	18	0	0	0	1	1	1	1	0	1	0	1	0	0	0	0	5.5	89.7	4.9	0.3	0.9	89	143	27.9	43	95	542	3351	31	209	43	0	1.67	3.32	1.4	0.33	345	53.1	12.3	3.4	34.4	170.594	1	149.842	0.00179856
120	train	0	2	1	28	0	0	0	0	0	1	0	0	1	0	1	0	0	0	0	7.9	94.5	2.4	0.19	0	87	145	26.3	24	31	51	3948	8.9	66	73	0	0.63	2.01	1.25	0.47	391	199.5	13.6	4.9	4.38	90	8	78	0.1
122	train	0	2	0	57	0	0	0	0	1	1		1	1	0	0	0	1	0	0	5.88	76	16.6	0.98	0.6	120	284	37.8	12	20	84	8420	11.9	21	55	0	1.25	3.79	2.38	0.59	351	41.1	12.5	6.23	0.468	670	25	620	0.04
123	train	0	1	1	37	0	0	0	1	1	1	0	1	0	0	1	0	0	0	0	5.1	80.3	15.2	0.77	0.6	108	156	33.6	18	24	52	4938	4.7	36	75	0	1.31	2.65	1.63	0.55	309	13.5	12	3.3	8.067	470	6	434	0.01
125	train	0	2	1	45	0	0	0	1	0	1	0	0	1	0	1	0	0	0	1	5.18	86.7	7.5	0.39	0.2	110	210	33.9	38	26	112	5379	5.7	150	88	0	0.75	4.7	2.99	1.62	221	100.2	11.2	4.78	3.21	383	62	302	0.21
126	train	0	3	1	32	0	0	0	0	0	1	1	0	0	1	1	0	0	0	0	4.4	95.5	3.4	0.2	0	112	245	32.1	37	58	49	6461	17	40	46	0	1.31	4.15	1.99	1.25	676	55.4	13.9	3.72	2.12	99.3344	1.9448	91.5552	0.0212418
127	train	0	1	1	34	0	0	0	1	0	1	0	1	0	0	1	1	0	0	0	3.9	87.8	5.2	0.2	0	78	194	32.8	52	36	67	3821	5.9	103	53	0	1.12	2.76	1.12	0.99	336	54.6	12.5	4.24	4.359	199	14	176	0.08
128	train	0	1	1	34	0	0	0	0	0	1	0	0	1	0	1	0	0	0	0	0.6	56.7	20	0.12	0	74	453	34	62	56	254	2990	7.3	186	62	0	0.93	3.09	2.17	0.75	413	129.1	13.7	5.05	1.3	95	1	81	0.01
129	train	0	1	1	46	0	0	0	1	0	1	0	0	0	1	0	0	0	1	1	5.8	88.1	4.8	0.28	0.9	135	249	32.2	33	22	142	4916	11.4	99	70	0	1.82	4.52	2.86	0.64	141	84.2	11.5	5.21	1.65	369	19	339	0.05
130	train	0	3	1	52	0	0	0	0	1	1	0	0	0	1	0	0	0	1	0	4.5	82.5	9.2	0.4	0	78	211	31.4	10	22	56	4613	7	15	73	0	1.24	4.09	2.89	0.56	182	41.9	10.6	4.4	1.849	239	28	204	0.14
132	train	0	1	1	46	0	0	0	1	1	0	0	0	0	0	1	0	0	0	0	5.5	76.9	13.6	0.8	0	106	199	35	38	43	109	4988	16	173	57	0	1.8	3.62	1.92	0.92	160	0.6	19.3	3.04	0.877	546	133	397	0.33
134	train	0	1	1	48	0	0	0	1	1	1	0	1	1	0	0	0	1	0	0	5.04	88.9	4.6	0.23	0	106	193	28.9	38	41	54	4190	8.4	42	81	0	1.38	3.8	2.09	0.44	254	100.6	13.2	3.45	5.65	329.914	38.0059	271.1	0.149758
137	train	0	1	1	28	0	0	0	0	1	1	1	0	0	0	1	0	0	0	0	2.83	75.9	9.9	0.28	1.1	81	210	29.6	47	26	93	4011	5.1	83	52	0	1.73	4.2	2.86	0.59	209	102	14.2	4.96	7.53	260	2	242	0.01
138	train	0	3	1	52	0	0	0	0	1	1	1	0	0	0	1	0	0	0	1	4.59	63.6	20.9	0.96	7	108	273	36.1	12	17	100	6333	4.4	79	271	1	1.58	2.41	1.22	0.71	140	30.7	11.7	5.72	0.6	557	17	505	0.03
139	train	0	1	1	16	0	0	0	0	1	1	0	0	0	1	0	0	0	1	0	4.1	80.5	10.2	0.42	0.2	89	181	28.7	135	101	501	4275	8.4	290	50	0	1.07	3.74	2.43	0.46	536	137.5	13	5.61	4.243	158	31	121	0.26
140	train	0	2	1	39	0	0	1	1	1	1	1	0	1	0	1	0	0	0	1	1.5	64.7	15.6	0.23	12.9	68	202	33.3	20	37	379	3487	3.7	202	88	0	2.66	2.82	1.03	0.39	264	51.3	11.7	4.95	1.055	269	12	250	0.05
141	train	0	1	0	28	0	0	0	0	0	0	0	0	0	0	0	0	0	1	1	5.09	74.6	12.6	0.64	4.5	108	207	36.3	9	11	90	8129	2.8	11	59	0	1.15	2.97	1.72	0.91	159	6.9	12.6	3.96	0.39	397	118	236	0.49
142	train	0	1	1	44	0	0	0	1	0	1	0	1	1	0	1	0	0	0	0	2.8	91.6	6.2	0.17	0	111	213	35.7	17	22	60	7064	5.7	37	74	0	1.17	3.45	2.11	0.73	340	22.3	12	4.56	5.588	143	6	131	0.05
143	train	0	1	1	29	0	0	0	1	1	1	0	0	1	0	1	0	0	0	0	3	60.9	18.2	0.54	5.1	105	343	34.3	160	91	105	5670	5.4	76	73	0	1.68	3.2	1.89	0.59	163	44.8	12	4.68	2.861	433	21	384	0.06
144	train	0	1	1	29	0	0	0	0	0	1	0	0	0	1	1	0	0	0	0	4.04	81.4	8.4	0.34	0.5	100	308	34.8	21	34	80	5292	8.9	66	72	0	1.17	3.13	1.87	0.54	352	44.9	12.8	3.46	4.035	177	6	163	0.04
149	train	0	1	1	42	0	0	0	1	0	1	1	0	0	0	1	0	0	0	0	2.41	71.4	19.1	0.46	0	139	299	40.1	68	67	97	6028	9	122	66	0	1.38	5.14	3.56	0.8	311	64	11.7	5.63	3.33	251	5	227	0.02
150	train	0	1	1	27	0	0	0	0	0	1	0	0	0	0	1	1	0	0	1	11	69.4	23.1	2.54	0.5	102	357	38.2	9	12	108	5942	4.1	74	73	0	1.38	3.29	1.87	0.72	124	146.9	14.7	7.33	0.588	2735	145	2347	0.06
151	train	0	2	1	28	0	0	0	0	0	1	0	1	1	0	1	0	0	0	0	3.5	84.4	11.6	0.73	0	100	313	29	67	87	77	3524	3.7	109	76	0	1.75	4.11	2.49	0.52	339	140	12.3	5.59	1.858	204	2	198	0.01
152	train	0	2	1	50	0	0	0	0	1	1	0	0	1	0	0	0	1	0	0	2.4	85.4	11.3	0.27	0.4	115	258	24.9	35	48	461	3683	12.9	229	78	0	0.78	2.78	1.55	0.58	406	66.28	13.3	5.22	1.846	162	1	140	0
153	train	0	3	1	47	0	0	0	1	1	1	0	1	1	0	1	0	0	0	1	2.1	63.6	15.4	0.33	8.4	89	306	35.6	22	17	114	4828	9.5	201	97	0	1.86	3.15	1.68	0.59	189	6.7	11.4	2.49	6.964	280	27	244	0.11
154	train	1	1	0	26	0	1	0	1	1	1	0	0	1	0	1	0	0	0	0	2.5	50	30	0.76	0	66	414	32.4	105	148	1597	5079	301.6	726	48	0	3.1	11.05	1.59	0.26	351	34	13.5	4.08	0.243	710	4	644	0.01
157	train	0	1	1	42	0	0	0	0	0	1	0	0	0	0	1	0	0	0	1	5.1	58.2	14.9	0.76	9	87	549	40.1	27	40	497	7490	5.9	382	58	0	1.93	4.26	2.33	0.8	377	103.3	11.5	7.18	0.76	701	9	618	0.01
159	train	1	1	1	68	0	0	0	1	0	0	0	1	1	0	0	0	1	0	0	3.03	33	31.4	0.95	19.1	106	145	34.6	12	14	79	4623	3.9	41	65	0	2.29	3.57	2.19	0.6	269	10.1	12.9	4.29	0.7	551	64	443	0.14
160	train	1	2	1	51	0	0	0	1	0	1	0	0	1	0	1	0	0	0	0	5.01	86.6	6	0.3	1.8	105	120	22	22	62	84	2910	5.8	33	61	0	1.04	2.74	1.67	0.74	633	70.31	13.1	5	2.14	229	10	174	0.06
161	train	1	2	1	46	0	0	0	0	0	1	1	0	0	0	1	0	0	0	0	3.15	90.8	5.4	0.17	0	93	12	24.6	35	287	209	1269	15.42	104	100	0	1.56	1.39	0.88	0.13	586	80.68	13	1.53	15.74	122	35	82	0.43
162	train	1	2	1	24	0	0	0	0	0	1	1	0	1	0	1	0	0	0	0	2.4	90.4	7.9	0.19	0	51	31	26.8	61	390	310	1562	12.1	130	66	0	2.19	2.13	0.95	0.16	2026	152	15.9	1.45	37.71	255	12	211	0.06
163	train	1	2	1	31	0	0	0	0	0	1	0	0	0	1	1	0	0	0	0	17.47	90	4	0.7	0	112	27	29.3	844	2616	200	1560	58.98	425.4	58	0	8.88	1.3	0.23	0.15	2679	60.75	14.2	1.13	32.22	440	27	370	0.07
166	train	1	2	0	31	0	0	0	0	1	1	0	0	0	0	0	0	0	0	0	3.49	92.6	4	0.14	0	66	115	38.5	15	38	44	3009	12.4	108	82	0	1.68	5.66	2.25	1.98	444	214.89	12.2	7.35	2.35	0	0	0	0.11
167	train	1	2	1	41	0	0	0	0	0	1	0	0	0	0	1	0	0	0	1	3.46	78	8	0.28	1	86	147	19.4	87	248	393	1116	103.03	173	138	1	1.97	3.99	1.36	0.18	577	127	18.6	2.44	23.29	125	9	104	0.09
171	train	1	2	1	30	0	0	0	0	0	0	0	1	0	0	1	0	0	0	0	6.29	38	41	2.58	1	39	9	18.4	181	1408	97	847	86.96	23	137	1	0.88	0.58	0.38	0.04	2349	200	52.9	0.43	16.92	1956	83	1837	0.04
172	train	1	2	1	53	0	0	0	0	0	1	0	1	1	0	1	0	0	0	0	11.41	89.9	4.6	0.52	0	86	15	22.1	13	78	65	753	29.27	20	58	0	1.68	2.91	1.6	0.51	365	152.98	26.2	2.12	21.14	329.914	38.0059	271.1	0.149758
173	train	1	2	1	49	0	1	0	0	0	0	0	0	0	1	1	0	0	0	0	2.92	90.8	5.8	0.17	0.3	102	20	21.9	27	127	244	2007	18.6	100	675	1	1.84	1.98	0.87	0.12	337	180	13.9	5.68	7.4	98	3	91	0.04
174	train	1	2	0	43	0	0	0	0	0	1	0	1	0	0	1	0	0	0	0	10.19	98.2	1.1	0.11	0.4	63	25	22.6	43	154	201	2627	10.56	123	203	1	1.56	1.47	0.56	0.1	1105	73.23	15.6	1.2	17.78	126	7	100	0.07
175	train	1	2	1	32	0	0	0	0	0	1	0	0	0	1	1	0	1	0	0	19.05	96.6	2.1	0.4	0.3	106	110	20.3	64	275	161	1025	24.83	92	156	1	2.37	1.95	1.24	0.13	918	95.89	12.7	2.49	19.54	318	36	268	0.13
176	train	1	2	1	38	0	0	0	0	0	0	0	0	1	0	1	0	0	0	0	3.12	93.9	2.9	0.09	0	101	54	19.3	497	1986	216	1219	13.26	76	70	0	0.44	1.16	0.53	0.29	2456	74.51	21.6	3.52	30.55	58	5	50	0.1
177	train	1	2	1	69	0	1	0	0	0	1	0	0	0	0	1	0	0	0	0	7.93	97.2	1.9	0.15	0.1	78	86	24.5	64	292	127	1567	31.07	140	203	1	3.19	1.87	0.6	0.14	688	271.29	15.5	3.03	25.44	112	7	99	0.07
179	train	0	1	1	30	0	0	0	0	0	1	1	0	0	0	1	0	0	0	1	2.71	89	6.6	0.18	1.8	80	40	16.7	53	736	386	1379	29.79	228	133	1	2.87	1.83	0.43	0.05	1615	129	21.8	1.75	28.95	163	2	152	0.02
180	train	0	2	1	21	0	0	0	0	0	0	0	0	1	0	1	0	0	0	0	9.4	90.4	3.6	0.34	0.7	81	135	25.8	60	134	131	0	10.24	59	198	1	1.37	2.81	1.88	0.37	0	57	12.5	3.81	0	189	5	145	0.04
183	train	0	2	1	28	0	0	0	0	0	1	1	0	1	0	1	1	0	0	0	4.67	94.7	3.4	0.16	0.2	56	32	17.9	65	274	709	1470	61.2	421	116	1	1.86	2.05	0.77	0.16	809	46	15.5	2.12	4.86	37	9	23	0.39
184	train	0	1	1	29	0	0	0	0	0	1	0	0	0	0	1	1	0	0	0	4.78	95	2.7	0.13	0	101	195	15.3	28	151	111	0	4.1	51	44	0	0.94	1.48	0.82	0.17	767	66	12.9	1.74	44.21	116	8	104	0.08
186	train	0	2	1	36	1	0	0	0	0	1	0	0	1	0	1	0	0	0	0	4.69	85.7	8.1	0.38	0.2	117	125	22.7	18	44	65	3836	7.51	15	78	0	0.91	2.73	1.57	0.62	441	26	13.8	3.89	3.18	319	19	281	0.07
187	train	0	2	1	26	0	0	0	0	0	1	0	0	0	0	1	0	0	0	1	4.04	81.3	8.3	0.34	0.7	104	78	22.2	10	21	150	1758	9.33	159	67	0	1.92	3.28	2.12	0.35	140	42.71	12.6	2.67	4.44	253	19	191	0.1
189	train	0	2	1	40	0	0	0	0	0	1	0	0	0	0	1	0	0	1	0	3.07	78.9	3.9	0.12	7.5	87	289	30.4	45	60	451	8946	8.12	201	57	0	2.23	4.09	2.3	0.72	350	16.89	11.2	4.02	3.65	221	2	197	0.01
190	train	0	3	1	28	0	0	0	0	0	1	0	0	0	0	1	0	0	0	0	6.39	93.1	3.6	0.23	0.3	128	135	32.9	43	48	64	0	5.9	32	82	0	1.55	3.37	2.15	0.43	0	60	14	4.85	6.5	183	4	144	0.03
191	train	0	2	1	50	0	0	0	1	0	1	0	0	0	0	1	0	0	0	0	6.69	95.3	2.1	0.14	0.1	99	131	25.6	84	255	276	2681	27.35	157	47	0	1.7	2.24	1.53	0.17	598	70.31	12.5	1.26	22.85	89	7	78	0.08
192	train	0	2	1	22	0	0	0	0	0	1	1	0	0	0	1	0	0	0	0	6.27	53.5	4	0.25	41.1	112	219	30.3	36	29	45	0	13.96	57	67	0	0.91	1.2	0.49	0.35	443	56.69	13.3	3.37	1.49	129	2	115	0.02
193	train	0	2	1	34	0	0	0	0	0	1	0	0	0	0	1	0	0	0	0	5.29	94.9	3.6	0.19	0	113	76	23.9	84	190	136	0	6.6	194	62	0	1.46	2.97	2.11	0.38	573	131.58	14.1	3.71	33.94	131	1	125	0.01
195	train	0	3	1	22	0	0	0	0	0	1	0	0	0	0	1	0	0	0	0	2.05	95.6	3.1	0.06	0.1	67	114	18	46	130	170	2207	4.62	29	49	0	0.97	0.47	0.42	0.18	318	48.12	15.1	1.06	5.89	49	0	42	0
196	train	0	2	1	18	0	0	0	0	0	1	0	0	1	0	1	0	1	0	0	2.93	90.3	7.4	0.22	0.2	83	203	30.9	36	51	94	2982	5.74	60	67	0	0.95	3.38	2	0.69	333	0	14.1	3.64	4.55	177	3	152	0.02
197	train	0	2	1	55	0	0	0	0	0	1	0	0	0	0	1	1	0	1	0	1.9	86.3	5.3	0.1	3.7	90	73	30.4	90	127	91	4092	12.05	94	63	0	1.51	3.4	2.19	0.38	567	27.52	13	2.97	16.46	78	1	58	0.02
198	train	0	2	1	25	0	0	0	0	0	0	0	0	0	1	1	0	0	0	0	4.05	81.8	8.1	0.33	1.5	119	296	33.2	22	41	70	0	6.66	130	61	0	0.98	3.03	1.95	0.44	0	84.88	12.6	6.08	2.21	209	5	193	0.03
199	train	0	2	1	25	0	0	0	0	1	1	0	0	1	0	1	0	0	1	0	9.46	92.7	4.8	0.45	0.5	123	134	30.5	178	74	130	5070	11.08	157	70	0	1.01	4.04	2.59	0.67	430	200	12.2	5.7	37.09	552	15	519	0.03
201	train	0	2	1	28	0	0	0	0	0	1	0	0	0	0	1	1	0	0	1	0.93	50	27	0.25	0	96	25	23.6	64	435	200	2652	8.9	114	85	0	3.35	1.93	0.39	0.03	2066	0	15.5	0.7	21.11	225	90	128	0.7
202	train	0	2	1	35	0	0	0	0	0	1	1	0	0	0	1	0	0	0	0	4.61	79.8	13.7	0.63	0.4	119	139	28.6	18	39	91	5230	7.3	57	87	0	1.65	3.45	1.98	0.42	460	57	12.2	3.98	9.16	191	2	172	0.01
203	train	0	2	1	33	0	1	0	0	0	1	0	0	1	0	1	0	0	0	0	8.37	92.8	4.5	0.38	0	79	74	23.7	17	47	104	4380	8.81	44	78	0	1.6	2.84	1.7	0.52	387	113	14.7	3.34	38.34	146	31	101	0.31
204	train	0	2	1	24	0	0	0	0	0	0	1	0	1	0	1	0	0	0	0	13.9	96.8	1.2	0.17	0.1	106	193	16.8	62	236	456	1347	8.1	252	58	0	1.58	1.31	0.84	0.16	487	85	12	2.18	6.69	138	4	127	0.03
205	train	0	2	1	32	0	0	0	0	0	1	0	0	0	0	1	0	0	0	1	2.59	83	11.6	0.3	0	102	127	18.4	146	253	453	0	17.4	416	66	0	1.85	1.98	1.12	0.18	0	63	12.2	2.44	8.68	250	18	208	0.09
206	train	0	2	1	62	0	0	0	0	0	1	0	0	0	0	1	1	0	0	0	2.02	72.8	15.3	0.31	2	108	95	26.5	35	86	127	2108	16.5	148	79	0	1.49	2.3	1.24	0.36	303	101	13.2	1.59	12.33	284	23	255	0.09
207	train	0	2	1	30	0	1	0	0	0	0	0	0	1	0	1	0	0	0	0	4.57	82.8	9.6	0.44	0.4	83	47	18.4	21	99	158	1022	19.19	44	58	0	1.48	2.4	1.47	0.1	219	33	17.2	1.29	8.95	298	5	278	0.02
208	train	0	2	1	36	0	0	1	0	0	1	0	0	0	0	0	0	0	1	0	5.68	46	46.8	2.66	0.5	158	250	41	46	26	87	5863	8.19	58	75	0	2.07	4.9	2.88	0.89	255	11.18	11.2	4.39	0.54	1878	94	1749	0.05
209	train	0	2	0	34	0	1	0	0	0	1	0	0	0	1	1	0	0	0	0	3.01	85.6	8.8	0.26	0.2	111	293	33.1	14	25	69	0	3.38	47	49	0	1.43	3.01	1.7	0.5	192	72.59	13.1	5.4	1.82	215	22	182	0.12
210	train	0	2	1	35	0	0	0	1	0	0	0	1	1	1	1	0	0	0	0	3.03	79.6	15.8	0.48	0	115	194	33.9	96	123	50	5928	13	60	67	0	0.86	2.72	1.68	0.57	685	47	12.6	4.29	6.68	321	23	274	0.08
211	train	0	2	1	26	0	1	0	0	0	0	0	0	1	0	1	0	0	0	1	2.44	83.6	4.9	0.12	0.8	82	201	24.2	22	23	76	0	4.2	66	47	0	1	2.02	1.05	0.62	0	35	12.9	3.52	0	86	2	74	0.03
212	train	0	2	1	25	0	0	0	0	0	1	1	0	0	0	1	0	0	0	0	2.66	58.7	36.8	0.98	0	57	181	18.3	57	89	114	0	7.6	85	92	0	1.3	1.97	0.98	0.48	587	40	13.6	2.35	10.27	498	4	457	0.01
213	train	0	2	1	33	0	0	0	0	0	1	0	0	0	0	0	1	0	0	0	9.62	76.7	10.8	1.04	0.2	72	107	16.7	60	248	235	3762.86	20.1	73	109	0	1.74	1.77	1.03	0.1	369	108	12.8	2.42	26.91	1051	10	961	0.01
214	train	0	2	1	55	0	0	0	0	0	1	1	0	0	0	0	1	0	0	0	2	54.6	25.1	0.5	2.4	119	141	36.5	56	49	68	6058	8.8	63	76	0	1.11	3.22	1.89	0.64	305	0	12.3	3.51	1.5	411	4	391	0.01
215	train	0	2	0	30	0	1	0	0	0	1	0	0	0	0	1	0	0	0	0	4.1	90.8	8.5	0.35	0.2	76	144	23.9	36	94	78	1560	4.4	33	27	0	1.68	2.91	1.6	0.51	594	46	14.1	4.38	3.24	248	7	221	0.03
216	train	0	3	1	42	1	0	0	1	1	1	0	0	0	0	1	0	0	0	0	2.44	84.5	8.2	0.2	1.2	117	85	35	79	95	166	4409	9.59	211	96	0	2.06	3.43	1.95	0.54	574	11.43	11.2	3.14	0	148	23	122	0.18
218	train	0	1	0	25	0	0	0	0	0	1	0	0	1	0	1	0	0	0	0	3.66	63.8	31.1	1.14	0.5	68	235	19.2	10	42	157	1840	3.7	128	46	0	1.68	2.91	1.6	0.51	522	130	13.2	3.41	2.82	510	70	408	0.17
219	train	0	2	1	52	0	0	0	0	0	1	0	0	0	0	1	0	0	0	0	1.7	87.6	11.2	0.19	0	47	127	22.8	76	182	316	1146	12.91	179	66	0	0.89	1.82	0.8	0.65	676	0	12.4	4.04	7.16	242	9	229	0.04
220	train	0	2	1	37	0	0	0	0	0	1	0	0	1	0	0	0	1	0	0	7.46	83.5	7.5	0.56	0.1	131	324	35.9	54	81	183	6180	14	312	137	1	1.55	3.96	2.34	0.74	333	91	12.4	7.1	2.63	484	47	417	0.11
221	train	0	2	1	29	0	0	0	1	0	0	0	0	1	0	1	0	0	0	0	2.85	81.7	11.9	0.34	0.4	112	104	23.7	182	332	264	0	26.76	429	73	0	2.04	2.43	1.59	0.28	1010	0	14	1.98	9.52	248	3	217	0.01
223	train	0	2	1	24	0	0	0	0	0	1	0	0	0	1	1	0	0	0	0	2.39	85.4	8.4	0.2	2.5	104	101	21.2	61	258	118	1692	9.29	87	44	0	1.39	2.24	1.45	0.2	746	145	14.5	2.82	10.84	157	3	131	0.03
224	train	0	2	0	33	0	0	0	0	0	1	0	0	0	0	1	0	1	1	0	7.15	94.1	2.7	0.19	0.2	88	245	29.7	11	20	55	1560	8.33	14	40	0	0.93	2.18	1.27	0.53	594	31.22	12.9	4.07	4.01	149	9	130	0.07
226	train	0	1	1	24	0	1	0	0	0	1	0	0	0	1	1	0	0	0	0	2.54	94.4	2.4	0.06	0.4	80	244	12.5	28	88	458	1106	5.39	58	55	0	0.88	1.15	0.73	0.24	316	59	14.9	2.28	4.46	28	4	20	0.21
227	train	0	2	0	47	0	1	0	0	0	1	0	0	0	0	1	0	0	0	0	3.64	81.4	10.7	0.39	0.5	97	234	24.4	25	62	106	4533	6.2	67	53	0	1.67	2.33	1.4	0.55	282	16	12.7	3.32	4.73	238	21	197	0.1
228	train	0	3	1	24	0	0	0	1	0	1	0	0	0	0	1	1	0	0	0	1.88	89.9	5.9	0.11	0	101	87	30.2	129	179	1025	6078	21.82	588	58	0	2.68	3.34	1.71	0.3	635	70	12.8	4.07	9.24	68	2	62	0.03
229	train	0	2	1	34	0	0	0	0	0	1	0	0	0	0	1	0	0	0	0	2.51	70.5	18.3	0.46	1.2	88	117	35.3	24	39	92	6060	6.9	41	84	0	1.57	2.26	1.13	0.46	321	0	13	3.47	1.46	419	1	392	0
230	train	0	2	1	25	0	1	0	0	0	1	1	0	0	0	0	0	1	0	0	3.67	82	9	0.33	2.7	80	96	31.2	99	84	82	3497	6.24	94	60	0	1.93	2.97	1.78	0.49	303	83.9	13.8	5.44	2.76	292	34	241	0.14
231	train	0	2	1	53	0	0	0	0	0	1	0	0	0	0	1	1	0	0	1	3.57	90.2	7.3	0.26	0.3	94	78	21.1	91	310	236	2445	8.2	378	90	0	1.45	1.91	1.12	0.28	2045	92	13.3	2.47	111.48	117	1	109	0.01
232	train	0	3	1	25	0	0	0	0	0	1	0	0	0	0	1	0	0	0	0	1.32	86.4	9.8	0.13	0.8	96	35	31.1	22	88	58	6419	7.85	109	44	0	1.43	2.22	1.33	0.51	1345	108.89	12.3	2.92	140.37	71	1	56	0.02
233	train	0	2	1	46	0	0	0	0	0	1	0	0	0	0	1	1	0	1	0	2.01	76.6	11.9	0.24	2	77	109	27.1	39	61	296	2742	10.94	210	57	0	1.62	1.68	0.88	0.3	306	34.51	13.3	2.82	5.28	188	3	169	0.02
234	train	0	3	1	37	0	0	0	0	0	1	0	0	0	0	1	0	1	0	0	3.15	61.3	23.2	0.73	0	122	403	36.9	39	44	125	6031	5.8	95	66	0	1.93	5.71	3.47	0.86	440	28	11.9	3.08	2.4	412	8	377	0.02
237	train	0	1	1	31	0	0	1	1	0	1	1	0	0	0	1	0	0	0	0	1.63	91.4	4.9	0.08	0	73	119	19.4	66	180	170	2273	10.7	179	64	0	1.69	2.64	1.45	0.35	897	0	12.8	4.21	4.89	61	15	39	0.39
239	train	0	3	1	34	0	0	0	0	0	1	1	0	0	0	1	0	0	0	1	5.33	85.7	12	0.64	0	104	234	34.1	37	84	78	5095	13	45	83	0	1.35	2.54	1.88	0.49	1173	92	12.5	5.2	11.22	451	7	430	0.02
240	train	0	2	1	51	0	0	1	1	0	1	0	0	1	0	1	0	0	0	0	5.98	88.7	7.2	0.43	0.7	116	28	25.8	26	94	154	2855	10.9	87	72	0	1.8	1.93	1.22	0.12	216	63	14.2	2.55	9.78	214	8	188	0.04
241	train	0	2	1	36	0	0	0	0	0	1	0	0	0	0	1	1	0	0	0	5.06	81.4	7.7	0.39	1.6	122	280	33.5	40	50	78	5110	10.8	76	76	0	1.31	2.64	1.91	0.48	246	44	13.5	4.48	2.39	236	10	184	0.05
244	train	0	2	1	29	0	0	0	0	0	1	1	1	0	0	1	1	0	0	0	3.24	92.5	6.2	0.2	0.2	37	118	22	14	104	42	0	17.33	26	57	0	0.84	1.26	0.7	0.25	404	27.85	15	2.16	5.69	132	3	115	0.02
245	train	0	2	1	34	0	0	0	1	0	0	0	0	1	0	1	0	0	0	0	4.23	87.6	4.7	0.2	0.2	83	129	24.3	68	110	329	2932	11.7	184	57	0	2.03	3.36	2.48	0.37	252	70.31	13.3	2.72	2.05	148	1	135	0.01
247	train	0	2	1	29	0	1	0	0	0	1	0	0	1	0	1	0	0	0	0	2.1	80.1	9.7	0.2	0.5	119	91	33.5	63	77	34	4833	9.7	54	57	0	1.63	4.47	2.75	0.71	603	73	12.6	3.57	7.42	145	12	125	0.1
248	train	0	2	1	62	1	0	0	0	0	1	1	0	1	0	1	0	0	0	0	5.42	86.4	7	0.38	0.9	117	218	25.5	155	160	120	4172	8.5	87	57	0	0.81	2.79	1.87	0.59	472	0	14.1	4.3	1.74	290	2	258	0.01
250	train	0	2	1	39	0	0	0	0	0	1	1	0	0	0	1	0	0	0	0	2.5	88.2	6.9	0.17	0.8	42	42	32.9	65	27	81	1463	23.2	41	69	0	1.43	3.27	1.87	0.78	230	0	17	2.32	14.19	63	4	57	0.06
251	train	0	2	1	29	0	0	0	0	0	1	1	1	0	0	1	0	0	0	0	4.73	88.3	5.1	0.24	3.2	85	116	19.9	78	203	600	1324	35.33	455	55	0	2.65	3.2	0.73	0.11	278	138	13.7	3.34	6.71	351	40	303	0.13
252	train	0	2	1	31	0	0	0	0	0	1	0	0	0	0	1	0	0	0	0	0.12	25	50	0.06	8.3	71	75	17.8	39	113	58	1210	77.58	49	90	0	2.17	0.93	0.19	0.04	170	235.2	16.8	6.25	2.42	31	2	28	0.09
253	train	0	3	1	38	0	0	0	1	1	1	0	0	0	0	1	0	0	0	0	2.23	78.1	13.9	0.31	3.1	123	61	35.2	13	95	88	0	16.79	46	62	0	2.05	3.47	1.99	0.57	0	41	12.5	2.64	39.19	249	16	228	0.07
254	train	0	3	1	23	0	0	0	0	0	1	1	0	0	0	1	0	0	0	0	1.91	93.3	4.9	0.09	0.1	67	69	26.5	87	295	107	3762.86	9.98	31.8	56	0	1.74	2.88	1.99	0.35	594	128.73	12.1	3.71	39.43	42	1	36	0.03
256	train	0	3	1	55	0	0	0	0	0	1	0	0	0	0	1	0	0	0	1	5.26	78.9	9.9	0.52	0.4	108	140	27.9	18	29	60	4814	8.6	49	69	0	1.7	3.09	1.51	0.8	251	30	11.6	3.72	5.8	391	9	365	0.02
259	train	0	2	1	40	0	0	0	0	0	1	0	0	1	0	1	0	0	1	0	3.44	88.7	8.1	0.28	0	107	248	27.1	29	59	53	3345	7.5	24	54	0	1.01	2.9	1.74	0.5	318	70	14.1	4.95	2.52	198	24	169	0.14
261	train	0	2	1	74	0	1	0	0	0	1	1	0	0	0	0	0	0	0	0	2.41	79.3	10	0.24	4.1	119	124	26.8	18	45	83	3722	7.2	32	69	0	1.77	2.95	1.64	0.51	319	24	13.6	3.03	3.89	398	39	354	0.11
262	train	0	3	1	23	0	0	0	0	0	1	0	0	0	0	0	0	1	0	0	2.96	45	37.8	1.12	6.1	142	241	36.7	12	22	49	6693	6.45	18	63	0	0.78	3.63	2.25	0.65	187	7.9	13	4.25	0.64	620	86	495	0.17
263	train	0	2	1	53	0	1	0	0	0	1	0	0	0	0	1	0	0	0	1	1.68	80	10.3	0.17	1.3	97	55	25.1	63	103	157	1232	19.98	132	67	0	0.96	1.91	1.14	0.35	288	27	15.5	2.28	4.05	329.914	38.0059	271.1	0.149758
267	train	0	2	1	33	0	0	0	0	0	0	0	0	1	0	1	0	0	0	0	4.4	82.3	11.4	0.5	0	119	273	32.1	59	89	85	6055	8.38	31	76	0	1	3.36	2.23	0.63	543	16	12.8	5.12	6.29	259	21	237	0.09
268	train	0	2	1	25	1	0	0	0	0	1	0	1	1	0	1	0	0	0	0	7.24	88	4.7	0.34	1	115	199	28.8	24	44	50	3762.86	4.8	54	70	0	1.11	2.78	1.94	0.69	594	47	12.8	4.14	0.98	229	5	184	0.03
269	train	0	2	0	37	0	0	0	0	0	1	0	0	1	0	1	0	0	0	0	6.45	90.3	6.8	0.44	0	106	115	28.6	24	116	58	5744	7.1	63	62	0	1.97	4.77	2.28	0.66	1669	24	13.2	2.38	167.41	298	23	245	0.1
270	train	0	2	0	35	1	0	0	0	0	0	0	1	1	0	0	0	0	0	0	4.57	84.3	5.9	0.27	2.2	100	322	38.2	11	32	79	6902	5.5	51	66	0	1.66	5.51	3.31	0.96	270	0	11.1	4.66	2.24	156	29	122	0.24
271	train	0	2	1	60	0	0	0	1	0	1	1	1	0	0	1	0	0	0	0	3.66	87.2	8.2	0.3	0.5	127	129	25.4	39	75	94	4680	7.92	31	52	0	1.17	3.54	2.2	0.7	568	69.26	12.1	3.85	38.09	163	2	144	0.01
274	train	0	2	1	31	0	0	0	0	0	1	0	0	0	0	1	0	0	1	0	4.8	93.1	4.2	0.2	0	94	109	30.3	73	207	226	3071	10.5	117	69	0	1.82	3.17	1.94	0.32	649	54.94	11.5	3.52	38.83	143	18	116	0.16
276	train	0	2	1	57	0	0	0	0	0	0	0	0	0	0	1	0	0	0	0	1.68	69.1	19	0.32	3.6	129	131	40.8	14	29	94	0	9.29	42	76	0	1.4	3.37	2.05	0.53	0	18	11.9	3.34	5.25	183	1	159	0.01
278	train	0	3	1	40	0	0	0	0	0	1	0	0	1	0	0	0	0	1	1	3.64	79.2	13.7	0.5	0	114	298	34.1	33	25	66	5281	8.62	113	68	0	1.05	3.95	2.64	0.69	203	75.42	13.2	6.93	0.57	219	17	195	0.09
279	train	0	2	0	39	0	1	0	0	0	1	0	0	0	1	1	0	0	0	0	4.01	90	6.5	0.26	0	103	67	27.4	29	160	423	2651	12.3	560	64	0	3.01	4.18	2.64	0.59	732	91	13.3	2.82	56.92	301	129	169	0.76
281	train	0	2	1	30	0	0	0	1	0	1	0	0	1	0	1	0	1	0	0	3.02	85.4	10.3	0.31	0	116	126	28.7	133	100	84	4239	11.44	96	58	0	1.23	3.39	2.22	0.39	288	55	13.9	3.65	2.34	153	1	144	0.01
282	train	0	2	1	34	0	1	0	0	0	1	1	0	1	0	1	0	0	0	1	10.89	79.6	12.3	1.34	0.6	127	342	26.8	16	17	76	4618	13	47	98	0	1.24	2.94	2.08	0.46	223	102	13.5	5.2	1.15	614	28	534	0.05
283	train	0	2	1	23	0	0	0	1	0	1	0	0	1	0	1	0	1	0	0	4.37	63.8	23.6	1.03	7.1	98	324	32.7	9	25	111	3762.86	3.99	100	45	0	1.1	2.82	1.5	0.73	594	21.01	13.4	2.8	1.74	717	265	440	0.6
286	train	0	3	1	43	0	0	0	0	0	1	0	1	0	0	1	1	0	0	0	1.8	77.6	16.2	0.29	0	91	104	23.9	27	49	66	2556	7.8	50	87	0	1.29	2.11	1.03	0.48	377	97	12.3	3.26	9.95	308	17	283	0.06
287	train	0	3	1	32	0	0	0	0	0	0	0	0	1	0	1	0	0	0	0	2.87	66.5	16.4	0.47	4.2	84	172	29.3	10	38	153	5994	4.1	43	115	1	2.54	4.04	1.88	0.81	354	59	11.8	3	2.38	342	33	295	0.11
288	train	0	2	1	26	0	0	0	0	0	1	1	0	1	0	1	0	0	0	0	4.32	51.9	36.8	1.59	3.7	102	324	35.9	83	97	1569	3601	97.23	1245	54	0	2.3	9.22	3.53	0.41	294	16.19	11.8	3.67	0.2	1299	99	1103	0.09
289	train	0	2	1	22	0	0	0	1	0	1	0	0	0	1	1	0	0	0	0	3.4	94.7	3.5	0.12	0	56	56	20.7	19	98	127	580	5.9	41	83	0	1.96	1.65	0.85	0.32	833	0	12.6	2.5	11.82	73	1	68	0.02
290	train	0	2	1	48	0	0	0	0	0	1	0	0	0	0	1	0	1	0	0	3.19	92.2	5.3	0.17	0.6	105	24	22.6	31	91	215	2011	13.6	127	57	0	2.07	2.85	1.9	0.25	578	120	12.8	2.83	0	146	4	138	0.03
291	train	0	2	1	50	1	0	0	1	0	1	0	1	1	0	1	0	0	0	0	4.98	74.5	14.1	0.7	4.8	140	404	24.9	11	43	99	4536	4.6	51	58	0	1.68	2.91	1.6	0.51	672	6	12.4	5.08	1.08	376	46	322	0.14
292	train	0	2	1	26	0	0	0	1	0	1	0	0	0	0	1	1	1	0	0	2	79.5	12.8	0.26	0	73	89	25.2	22	60	286	1688	7.6	103	41	0	1.23	2.99	1.94	0.71	272	0	13.1	3.36	7.4	237	4	219	0.02
294	train	0	2	1	49	0	0	0	1	0	1	0	0	1	0	1	0	1	0	1	4.76	89.3	4.2	0.2	2.9	132	151	24.5	78	95	504	3053	38.7	458	79	0	1.68	2.91	1.6	0.51	599	69	11.1	4.52	54.21	291	20	263	0.07
295	train	0	2	1	43	0	0	0	0	0	1	1	0	0	0	1	1	0	0	1	1.32	66.6	22	0.29	2.3	93	190	24.1	22	64	133	0	6.4	84	73	0	1.37	2.66	1.53	0.4	526	13	12.6	3.03	5.55	402	67	309	0.22
296	train	0	1	1	19	0	0	0	0	0	1	0	0	0	0	0	0	1	0	0	3.59	81.9	9.2	0.33	0	87	186	31.6	20	42	66	0	5.3	52	57	0	0.92	2.63	1.69	0.47	373	53.59	12.3	4.53	2.2	329.914	38.0059	271.1	0.149758
298	train	0	2	1	22	0	0	0	0	0	1	0	0	1	0	1	0	0	0	1	3.56	90.2	4.5	0.16	0	72	120	22.4	89	96	391	0	15	349	70	0	1.01	2.3	1.61	0.48	0	0	13.3	3.06	3.15	132	27	94	0.28
299	train	0	3	1	50	0	0	0	0	0	1	0	0	1	0	1	0	0	0	0	3.55	78.8	14.4	0.51	1.4	93	34	27	48	111	57	0	15.3	67	92	0	1.11	2.29	1.49	0.35	341	84	13.9	1.81	34.91	439	21	411	0.05
300	train	0	3	1	34	0	1	0	0	0	1	0	1	1	0	0	0	0	0	0	3.93	94.2	1.4	0.06	2.6	83	49	23.6	10	60	42	2780	12.69	33	73	0	1.68	1.93	1.03	0.23	571	132.06	13.8	4.11	34.7	18	4	13	0.31
301	train	0	2	0	33	0	0	0	0	0	1	0	0	1	0	1	0	0	0	0	4.88	89.6	5.5	0.27	0.4	80	101	20.9	30	75	109	0	3.9	43	36	0	2.41	1.61	0.78	0.25	0	67	14.3	2.84	0	246	6	204	0.03
302	train	0	3	1	27	0	0	0	0	0	1	0	1	1	0	1	0	0	0	0	2.6	90.4	5	0.13	0.4	101	120	20.5	30	102	75	0	8.2	41	54	0	0.79	1.62	0.92	0.33	0	49	13	2.39	7.24	168	3	158	0.02
304	train	0	3	1	36	0	1	0	0	0	1	0	0	1	0	1	1	0	0	0	0.48	37.4	27.1	0.13	6.3	90	50	23.4	100	431	298	2899	43.7	175	131	1	1.68	2.91	1.6	0.51	2301	153	12	2.36	26.17	86	0	73	0
305	train	0	2	1	35	0	0	1	0	1	1	1	0	0	0	1	0	0	0	0	2.16	91.5	5.8	0.13	0.3	65	123	21.6	27	134	85	1375	7.07	42	51	0	0.95	2.11	1.08	0.37	646	113.58	15.5	2.66	6.92	104	5	91	0.06
307	train	0	1	1	23	0	1	0	0	0	1	0	0	0	1	1	0	0	0	0	3.45	64.3	32.5	1.12	0.3	95	77	23.3	46	118	181	2847	6.2	68	56	0	1.94	2.54	1.61	0.32	1108	40	15.7	1.89	36.5	555	25	470	0.05
308	train	0	2	1	33	1	0	0	0	0	1	0	1	1	0	1	0	0	0	0	7.77	68.2	22.8	1.77	0.1	145	276	41.4	11	21	97	9449	13.47	22	65	0	1.21	4.32	2.65	0.69	242	18.97	12.8	4.53	0.17	1568	27	1508	0.02
310	train	0	2	1	34	0	0	0	0	0	1	0	0	1	0	1	0	0	0	0	3.84	71.3	18	0.69	0.3	146	161	38.9	14	24	54	6937	9.5	18	78	0	1.68	2.91	1.6	0.51	228	5	13.4	3.89	2.85	456	12	419	0.03
314	train	0	2	1	37	0	0	0	0	0	1	0	0	1	0	1	0	1	1	1	3.21	90.4	5.6	0.18	0.6	87	116	25.4	43	87	70	2061	12.18	95	71	0	1.47	2.15	1.33	0.28	277	64.49	12.7	3.44	12.27	143	2	131	0.01
315	train	0	3	1	39	0	1	0	0	0	1	1	1	0	0	1	0	0	0	0	2	88	7.5	0.15	0	115	89	19.2	33	474	119	1529	8.9	50	70	0	2.35	1.59	0.86	0.11	2057	70.31	12.7	1.2	34.29	95	17	66	0.26
316	train	0	2	1	41	0	1	0	1	0	1	0	0	1	1	0	0	0	0	0	4.48	88.2	5.6	0.25	0	97	173	22.8	26	66	98	0	4.56	66	102	0	1.29	2.61	1.41	0.54	459	39.82	11.7	6.25	2.48	215	24	179	0.14
317	train	0	2	1	36	0	0	0	0	0	1	1	0	0	0	1	0	0	0	0	3.93	88.1	4.8	0.19	0	78	296	29.6	10	21	54	3413	6.06	58	65	0	1.4	2.63	1.03	0.78	262	0	16.1	4.72	0	176	6	166	0.04
318	train	0	2	1	34	0	0	0	0	0	1	0	0	1	0	0	1	0	0	0	7.28	82.9	7.1	0.52	3.2	115	310	37.7	68	58	172	6454	9.4	223	75	0	0.76	2.87	1.59	0.8	223	72	11.9	6.76	1.89	367	15	325	0.04
319	train	0	3	1	28	0	0	0	0	0	1	0	0	1	0	0	0	0	0	0	7.74	76.6	15.1	1.17	0.1	112	275	37.5	6	20	59	0	7.1	25	75	0	0.65	2.34	1.49	0.79	0	70.31	13	3.27	2.75	975	67	881	0.08
320	train	0	3	1	49	0	0	0	0	0	1	0	0	0	0	1	0	0	0	0	3.27	73.4	15.6	0.51	4.6	126	143	31.6	35	35	65	4348	6.5	78	77	0	1.39	2.62	1.74	0.53	199	14	12.9	3.84	1.39	202	3	187	0.01
321	train	0	3	1	32	0	0	0	0	1	0	0	0	1	0	1	0	0	0	0	15.15	87.3	7.2	1.09	0.9	141	360	32.2	98	48	147	7461	9.72	195	72	0	2.37	4.58	2.8	0.7	323	15	12	4.13	0.38	864	35	814	0.04
322	train	0	2	1	53	0	1	0	0	0	0	0	0	1	0	0	0	0	0	0	12.34	83.2	9.4	1.16	0.1	86	435	21.1	14	19	59	4266	3.1	42	96	0	1.47	2.5	1.36	0.49	161	170	14.2	3.88	1.6	561	51	499	0.1
323	train	0	2	1	57	1	0	0	0	0	1	0	1	1	0	1	0	0	0	0	10.32	89.4	2.9	0.3	0	116	149	25.7	19	30	513	0	3.81	18	81	0	2.73	4.24	2.67	0.51	0	37.31	12.2	2.58	0	255	39	208	0.19
325	train	0	2	1	33	0	0	0	0	0	1	0	0	0	0	1	0	0	1	0	5.06	86	7.5	0.38	0.4	122	99	30	77	86	108	4989	11.9	61	58	0	1.59	3.7	2.91	0.46	476	109	11.7	4.46	4.34	681	124	520	0.24
326	train	0	1	1	38	0	0	0	0	0	1	0	0	1	1	1	0	0	0	0	2.73	76.5	18.3	0.5	1.5	99	67	36.9	82	153	343	8639	25.28	426	60	0	2.22	5.29	3.71	0.6	835	40.06	12.5	4.53	15.156	586	10	540	0.02
327	train	0	2	1	39	0	0	0	0	0	1	1	0	0	0	1	1	0	0	0	2.72	64.8	29	0.79	0.7	77	148	20.6	25	76	111	1442	14.9	39	70	0	1.09	1.02	0.61	0.1	178	55	13.4	2.4	13.08	587	29	488	0.06
329	train	0	2	1	36	0	0	1	0	0	0	0	1	1	0	1	0	0	0	0	1.88	72.9	19.6	0.37	1.2	128	43	28.1	99	159	83	0	13.55	110	69	0	1.91	3.84	2.54	0.33	0	13.49	11.6	2.41	11.81	209	3	195	0.02
330	train	0	2	1	47	0	1	0	0	0	1	0	0	0	0	1	0	0	0	1	1.42	85.3	7.7	0.11	0	78	46	19.2	54	146	498	1209	11.2	355	50	0	2.12	1.85	0.93	0.21	478	70.31	12.9	2.18	13.52	94	4	85	0.05
331	train	0	2	1	33	0	0	0	0	0	1	1	0	0	0	1	0	0	0	0	1.37	72.3	16.1	0.22	0.7	84	55	26.9	130	462	66	2485	11.4	68	73	0	1.68	2.91	1.6	0.51	2252	153	13.4	2.08	17.82	488	33	434	0.08
334	train	0	2	0	28	0	0	0	0	1	1	0	0	1	0	1	0	0	0	1	3.6	92.6	5.8	0.21	0.3	58	138	25.2	35	195	95	2180	9.2	32	6.4	0	1.57	1.8	0.91	0.29	1173	76.39	13.1	2.68	8.59	134	9	116	0.08
335	train	0	3	1	34	0	0	0	0	1	1	0	0	0	0	1	0	0	0	0	3.2	79.6954	41	1.31	2	113	50	36.9	29	63	51	3762.86	12.3	32	5.21	0	1.57	2.68	1.55	0.48	594	54	12.5	3.23	20	1236	36	1170	0.03
336	train	0	3	0	56	0	0	0	0	1	1	0	0	0	1	1	0	0	0	0	3.6	75.3	17.6	0.63	0	75	214	32.2	12	34	72	6600	8.1	15	3.9	0	1.01	2.75	1.46	0.66	594	70.31	12.4	3.63	3.88	73	14	51	0.28
337	train	0	3	1	58	0	0	0	1	1	1	0	0	1	1	1	0	0	0	1	3	83.2	13.8	0.41	0.03	103	123	33	17	42	71	5460	6.7	65	5.35	0	1.14	2.92	2.18	0.44	594	21.3	12.1	3.39	6.31	187	26	152	0.17
338	train	0	2	1	19	0	0	0	1	1	1	0	0	0	0	1	0	0	0	1	3.2	90	7.2	0.23	0.3	132	41	24.3	115	212.75	202	2790	16.3	115	2.96	0	1.88	3.09	1.8	0.42	2379	62.2	13.7	2.47	20	117	4	104	0.04
339	train	0	3	1	67	0	0	0	0	0	1	0	0	1	0	1	0	0	0	0	2.5	79.6954	2	0.05	1	90	18	23.5	63	119.07	158	3130	11.3	113	3.18	0	1.36	1.94	0.92	0.26	594	103.6	12.9	2.85	20	59	6	49	0.11
340	train	0	3	1	30	0	0	0	0	1	1	0	0	1	0	0	0	0	0	0	7.3	79.6954	6	0.44	5	116	43	32.6	27	51.03	69	5880	8.1	54	5.46	0	1.37	3.13	1.84	0.55	506	70.31	12.7	3.43	20	357	13	332	0.04
341	train	0	3	1	74	0	0	0	0	0	0	0	0	1	0	0	0	1	0	0	3.9	62.3	25.1	0.98	2.3	129	164	37.1	34	31	71	8500	7	71	4.85	0	2.33	3.96	2.53	0.78	239	8.8	13.5	4.71	0.28	329.914	38.0059	271.1	0.149758
343	train	0	3	1	61	0	0	0	0	1	1	0	0	0	0	0	0	1	0	0	7.6	57	29.1	2.21	5.7	140	179	40.8	28	27	85	8190	10	45	6.87	0	1.65	2.16	1.08	0.56	225	38.9	14.4	6.19	0.56	2005	1153	767	1.5
344	train	0	3	1	84	0	0	0	0	1	1	0	0	1	0	0	0	1	0	0	6.8	82.2	7.4	0.5	2.4	121	186	35.5	15	22	63	4820	8.6	21	4.7	0	1.68	2.91	1.6	0.51	594	14.7	13	1.73	1.08	329.914	38.0059	271.1	0.149758
345	train	0	2	1	52	0	0	0	0	0	1	0	0	1	0	1	0	0	0	0	4	86.4	6.5	0.26	0.01	109	29	30.7	35	53	62	4880	7	38	6.22	0	1.68	2.91	1.6	0.51	303	87.02	13.6	3.45	15.156	151	10	132	0.07
346	train	0	2	1	49	0	0	0	0	0	0	1	0	1	0	0	0	1	0	0	4.1	51.6	33.6	1.38	0.25	65	28	28.8	16	18	94	2900	47	33	9.71	0	0.56	2.12	1.23	0.52	88	18.8	15.8	2.66	0.58	329.914	38.0059	271.1	0.149758
347	train	0	3	1	83	0	0	0	0	0	1	0	0	1	0	0	0	1	0	0	7.6	66	23.9	1.82	1.7	140	281	33	6	18	65	6020	12.1	16	6	0	1.05	5.35	4.43	0.99	152	13.5	11.9	6.26	0.32	329.914	38.0059	271.1	0.149758
348	train	0	2	1	66	0	0	0	0	0	1	0	0	1	0	0	0	0	0	0	7.1	79.3	9.3	0.66	1	119	245	36.9	9	14	115	8330	10.7	22	5.87	0	1.28	3.96	2.74	0.85	199	60.4	13.2	8.3	0.72	329.914	38.0059	271.1	0.149758
351	train	0	2	0	59	0	0	0	0	0	1	0	0	1	0	0	0	1	0	0	1.5	64.9	21.6	0.32	2.7	63	18	38.6	12	7	166.5	3970	3.8	120.2	6.34	0	1.68	2.91	1.6	0.51	255	87.3	14.4	4.64	7.97	329.914	38.0059	271.1	0.149758
353	train	0	3	1	73	0	0	0	0	0	1	0	0	1	0	0	0	1	0	0	8.7	71.6	22.5	1.96	0	153	126	30.7	38	111	80	6440	8.2	218	11.44	0	1.43	2.68	1.32	0.47	463	299.7	10.8	4.1	1.03	334	152	169	0.9
355	train	0	3	1	34	0	0	0	0	1	1	0	0	0	0	1	0	0	0	0	3.2	79.6954	11.7	0.47	2	113	50	36.9	29	63	51	6540	12.3	32	5.21	0	1.57	2.68	1.55	0.48	574	54	12.5	3.23	20	1236	36	1170	0.03
356	train	0	3	0	56	0	0	0	0	1	1	0	0	0	1	1	0	0	0	0	3.6	75.3	17.6	0.63	0	75	214	32.2	12	34	72	6600	8.1	15	3.9	0	1.01	2.75	1.46	0.66	594	70.31	12.4	3.63	3.88	73	14	51	0.28
357	train	0	3	1	42	0	0	0	0	0	1	0	0	1	0	0	0	1	0	0	8.3	63.6	27.2	2.26	2	156	244	41	38	21	70	9570	14.8	87	4.73	0	1.86	3.91	2.69	0.76	144	3.2	10.7	2.96	0.1	329.914	38.0059	271.1	0.149758
358	train	0	2	1	28	0	0	0	0	0	1	0	0	0	1	0	0	1	0	0	12.8	78.9	12.9	1.65	0.06	119	253	32	6	11	77	8610	6.7	16	3.43	0	1.17	3.87	2.39	1.13	190	4.2	10.7	3.63	0.35	1333	587	587	1
359	train	1	3	1	53	0	0	0	0	0	1	0	0	0	0	0	0	1	0	0	7.6	85.9	11.2	0.85	0	107	190	32.8	9	14	50	6780	17.9	17	3.85	0	0.64	3.26	2.23	0.87	152	1.97	13.1	2.02	0.85	329.914	38.0059	271.1	0.149758
362	train	0	3	0	50	0	0	0	0	0	0	0	0	1	0	0	0	1	0	0	1.9	35.8	28.4	0.54	0.01	86	163	37.3	10	14	122	8220	14.5	31	13.61	0	1.57	4.69	3.09	0.87	236	200.6	13.6	3.45	15.156	502	278	192	1.45
363	train	0	3	1	72	0	0	0	0	0	0	0	0	1	0	0	0	1	0	0	5.3	61.5	20.5	1.09	0.16	100	219	30.7	15	23	64	5780	6.3	22	7.84	0	1.12	5.36	3.94	1.03	318	70.31	12.3	4.08	3.19	329.914	38.0059	271.1	0.149758
364	train	0	3	0	53	0	0	0	0	1	0	0	0	1	1	0	0	1	0	1	2	81.3	8.6	0.17	3	54	115	30.3	11	16	96	3850	5.1	49	25.96	0	3.64	3.55	1.85	0.41	200	29.4	14.1	3.9	5.04	150	19	126	0.15
366	train	0	3	1	87	0	0	0	0	0	0	0	0	1	0	0	0	1	0	0	5.4	88.9	7.8	0.42	0	80	183	29.2	10	14	74	6310	5.5	9	7.53	0	0.67	4.05	2.96	1.08	173	25.8	12.9	4.98	0.33	353	216	131	1.65
367	train	0	3	1	57	0	0	0	1	1	1	0	0	1	0	1	0	0	0	0	3	83.2	13.8	0.41	0.03	103	123	33	17	42	71	5460	6.7	17	5.35	0	1.14	2.92	2.18	0.44	314	21.3	12.1	3.39	6.31	187	26	152	0.17
369	train	0	3	1	77	0	0	0	0	0	1	0	0	1	0	0	0	1	0	0	6.7	77.3	14.2	0.95	0.08	97	152	34.5	37	125.367	76	76000	6.4	25	13.95	0	1.12	3.65	1.73	1.22	272	34.13	10.8	4.72	3.54	580	248	310	0.8
370	train	0	3	1	81	0	0	0	0	0	0	0	0	1	1	0	0	1	0	0	10.2	92.8	2.1	0.21	0.03	80	86	22.2	34	37.06	166.5	2020	39.3	120.2	8.1	0	1.68	2.91	1.6	0.51	1003	169.35	14.3	2.38	20	329.914	38.0059	271.1	0.149758
372	train	0	3	1	57	0	0	0	0	0	1	0	0	1	0	0	0	1	0	0	11.1	90	8.5	0.94	0.1	108	197	29.3	29	24.94	77	4160	24.2	33	3.05	0	0.8	1.79	0.8	0.65	594	4.58	12.8	4.24	2.72	329.914	38.0059	271.1	0.149758
375	train	0	3	1	79	0	0	0	0	0	1	0	0	1	1	0	0	1	0	0	6.3	70	18.5	1.17	3	103	307	32.7	19	18.05	83	5460	8	39	4.18	0	1.31	3.37	1.85	0.77	185	61.6	12.6	5.48	0.44	329.914	38.0059	271.1	0.149758
378	train	1	3	1	82	0	0	0	0	0	1	0	0	1	0	1	0	0	0	0	4.7	85.2	11.2	0.53	0	117	135	22.8	85	136	159	2670	15.7	119	15.64	0	2.16	2.18	1.02	0.23	646	34.33	10.7	4.36	2.2	329.914	38.0059	271.1	0.149758
380	train	0	3	1	23	0	0	0	0	1	1	0	0	1	0	1	0	0	0	0	4.2	61.3	23.5	0.99	5.2	119	173	38.5	102	100.98	146	9940	7.3	128	2.4	0	0.98	2.66	1.53	0.57	561	18.2	12	2.96	2.1	709	4	569	0.01
382	train	0	2	1	79	0	0	0	0	0	0	0	0	1	0	0	0	1	0	0	21.9	97	1.4	0.31	0	116	298	35.6	22	14.08	78	5700	12.8	62	6.4	0	0.65	3.58	2.15	1.13	318	38.3	13.4	5	0.88	329.914	38.0059	271.1	0.149758
385	train	0	3	1	43	0	0	0	1	0	1	0	0	1	1	1	0	0	0	1	2.4	90.1	5.8	0.14	0.8	72	59	21.5	24	102	53	1850	6.5	23	1.21	0	1.86	1.66	0.85	0.19	369	77.3	13.6	3.45	9.45	329.914	38.0059	271.1	0.149758
386	train	0	3	1	32	0	0	0	0	0	1	0	0	1	0	1	0	0	0	1	7.7	92.7	2.2	0.17	2.6	95	25	22.3	154	291.06	319	2380	62.2	282	6.91	0	1.52	2.75	1.15	0.21	390	128.37	18.3	2.7	15.156	379	4	346	0.01
388	train	0	2	1	46	0	0	0	0	0	1	1	0	0	1	1	0	0	0	1	4.7	86.3	5.1	0.24	0.06	119	49	29.2	81	145.8	171	2990	9.8	81	4.94	0	1.61	2.62	1.38	0.43	215	7.72	11.3	2.74	2.2	204	5	189	0.26
390	train	0	2	1	85	0	1	0	0	0	0	0	0	1	0	0	0	1	0	0	4	80.1	6.7	0.27	3.5	125	95	31.7	6	15	83	17000	13.4	6	3.77	0	0.55	3.4	2.17	1.03	253	184.1	14.5	6.19	0.84	329.914	38.0059	271.1	0.149758
392	train	0	2	1	52	0	0	0	0	0	1	1	0	1	1	1	0	0	0	1	4.9	95.4	2.8	0.14	0	79	98	24.5	42	44.94	225	3890	9	42	2.95	0	2.66	3.67	1.8	0.53	416	47.4	13.4	4.2	15.156	521	6	437	0.13
393	train	1	3	1	74	0	0	0	0	0	0	0	0	0	1	0	0	0	1	0	3.6	77	15.2	0.55	0.8	75	83	31.8	19	117.04	163	1270	99.3	147	14.03	0	0.51	2.53	1.67	0.48	334	11.4	18.2	1.21	3.43	329.914	38.0059	271.1	0.149758
394	train	0	2	1	28	0	0	0	0	0	1	1	0	1	1	1	0	0	0	1	4.1	75.6	9.3	0.38	9	121	199	37.6	149	126.65	212	7900	12.4	149	3.81	0	2.74	4.14	2.75	0.36	365	80.7	12.1	5.28	2.02	304	14	267	0.05
395	train	0	2	1	31	0	0	0	0	0	1	0	0	0	0	1	0	0	0	1	2.32	85.96	6.41	0.15	0.0162	91	85	25.6	50.3	158.2	220.4	220.4	7.1	203.6	2.63	0	1.21	1.3	0.87	0.25	401	36.4	12.9	2.78	18.87	67.5	5	62.5	0.08
398	train	0	3	1	57	0	0	0	0	0	1	0	0	1	0	1	0	0	0	1	5.79	93.4	4.26	0.25	0.0082	81	47	15.5	23.9	305.7	228	671	23.3	44.1	26.51	0	1.65	1.18	0.68	0.11	973	180.96	20.6	1.38	37.05	177	49	128	0.38
399	train	0	3	1	58	0	0	0	0	0	1	0	0	0	0	1	0	0	0	1	0.57	85.44	7.12	0.04	0.0064	79	80	19.1	31.4	89.4	167.9	1185	22.7	180.2	16.4	0	1.57	2.12	1.47	0.39	460	114.51	13.4	3.25	21.72	286	68	218	0.31
402	train	0	3	1	28	0	0	0	0	0	1	0	0	0	1	1	0	0	0	0	4.12	81.51	5.64	0.23	0.0257	94	143	26.3	43	38.2	77.7	3373	11.1	121.7	3.56	0	1.24	2.29	1.59	0.43	251	98.27	16.4	4.56	2.41	158	4.6	153	0.03
403	train	1	3	0	42	0	0	0	0	0	1	0	0	0	0	1	0	0	0	0	0.84	78.65	10.61	0.09	0.0287	91	18	20.9	81.3	696.9	248.5	2468	34.52	161.6	6.64	0	1.68	2.91	1.6	0.51	3362	114.81	13.7	3.45	48.48	31.6	2.6	29	0.09
405	train	0	3	1	34	0	0	0	0	0	1	0	0	0	0	1	0	0	0	1	4.28	93.3	2.29	0.1	0.0142	84	109	23.1	149.8	204.7	313.7	313.7	17.2	140.9	5.46	0	1.96	2.81	2	0.27	457	25.63	11.4	2.83	13.68	329.914	0.4	271.1	0
406	train	0	3	1	54	0	0	0	0	0	1	0	0	1	0	1	0	0	0	0	4.05	73.97	15.69	0.64	0.0076	139	159	34.1	29.6	25.7	92.6	6341	10.3	47.6	5.17	0	1.38	5.57	3.98	0.84	260	19.79	11.8	3.92	6.51	130.4	6.2	124.2	0.05
409	train	0	3	1	42	0	0	0	0	0	1	0	0	0	0	1	0	0	0	0	5.16	89.35	6.64	0.34	0.0037	133	140	31.9	67.9	67.3	122.8	2720	12.1	92	2.02	0	1.76	3.78	2.82	0.37	337	60.27	11.1	4.62	10.04	190.7	3.7	187	0.02
410	train	0	3	1	62	0	0	0	0	0	1	0	0	0	0	1	0	0	0	0	1.69	66	19.97	0.34	0.0454	91	77	29.9	32.6	44.3	119.5	5853	12.3	80.6	4.47	0	1.46	3.72	2.77	0.57	311	29.26	12.1	4.61	4.4	910	35	875	0.04
411	train	0	2	1	44	0	0	0	1	1	1	1	0	1	0	1	0	0	0	1	11.35	94.2	4.7	0.53	0	123	9	29.4	102	125	77	5724	6.4	90	5.18	0	1.99	2.81	1.78	0.48	543	37	11.4	2.661	40.6	176	30	154	0.2
412	train	0	2	1	35	0	0	0	0	0	1	0	0	0	1	1	0	0	0	1	1.84	79.3	9.4	0.17	0.049	98	145	28.8	87	184	391	5105	6	192	4.67	0	1.33	2.16	1.59	0.52	302	49.5	13	2.273	7.17	329.914	38.0059	271.1	0.149758
414	train	0	3	1	41	0	0	0	0	0	1	0	0	0	1	0	0	1	0	1	5.2	87.2	6.8	0.35	0.002	73	7	17.3	39	90	99	3065	19	87	10.15	0	2.21	1.94	0.6	0.13	228	70.31	15.9	1.193	13.28	329.914	38.0059	271.1	0.149758
415	train	0	2	0	24	0	0	0	0	0	1	1	0	1	0	1	0	0	0	1	7.44	93.9	4.2	0.31	0.003	59	55	21.9	11	176	176	3762.86	15.8	71	7.48	0	2.37	1.39	0.51	0.52	587	70.31	12	2.745	5.92	109	2	97	0.02
416	train	0	3	1	61	0	0	0	0	0	1	1	0	1	0	1	0	0	0	1	8.2	91	4	0.33	0.003	88	72	18.7	32	107	133	3762.86	44.6	58	6.5	0	1.68	2.91	1.6	0.51	594	70.31	15	1.351	8.29	184	3	174	0.02
417	train	0	2	1	62	0	0	0	0	0	1	1	0	0	0	1	0	0	0	1	4.2	85.2	11.3	0.47	0.014	95	52	30.4	34	99	55	2572	12.4	65	7.34	0	1.62	2.93	1.69	0.41	631	70.31	11.4	2.042	7.5	70.76	4	57	0.07
419	train	1	3	1	42	0	0	0	0	0	0	0	0	0	1	1	0	0	0	0	0.91	77	11	0.1	0.02	49	13	16	12	101	60	3762.86	7.3	15	8.4	0	2.23	2.56	0.78	0.14	594	200	21.7	2.95	13.62	169	6	163	0.04
422	train	0	2	1	33	0	0	0	0	0	1	1	0	1	0	1	0	0	0	0	6.19	95.7997	3.07	0.19	0.01	82	36	24.1	59	175	99	3762.86	7.8	61	4.8	0	1.68	2.91	1.6	0.51	594	117.31	15.2	2.18	15.19	161	4	154	0.02
424	train	0	3	1	56	0	0	0	0	0	1	0	0	0	1	1	0	0	0	0	11.3	81.9469	7.96	0.9	0.11	115	15	24.5	151	125.367	166.5	1621	125.5	120.2	17.2	0	1.68	2.91	1.6	0.51	594	195.08	16.1	2.36	20	329.914	38.0059	271.1	0.149758
425	train	1	2	1	57	0	0	0	0	0	1	0	0	1	0	1	0	0	0	0	4.21	95.2494	3.56	0.15	0.01	120	77	24	40	125.367	166.5	3762.86	18	120.2	19.4	0	1.68	2.91	1.6	0.51	594	245.22	17.4	2.15	20	329.914	38.0059	271.1	0.149758
426	train	0	2	1	33	0	0	0	0	0	1	0	0	0	0	1	0	0	0	1	2.33	27.0386	28.76	0.67	0.34	124	230	34.9	13	19	78	3762.86	8	16	2.2	0	1.92	5.02	3.13	0.44	194	65.56	14.6	1.82	20	398	22	383	0.05
427	train	1	2	1	42	0	0	0	0	0	1	1	0	0	0	1	0	0	0	0	3.03	87.1287	8.58	0.26	0.02	96	21	23.4	71	145	119	3762.86	15.5	93	3	0	2.21	2.69	1.46	0.26	933	109.12	14.6	2.83	20	150	9	137	0.06
428	train	0	2	1	58	0	0	0	0	0	0	0	0	1	0	0	0	1	0	0	3.06	70.915	16.34	0.5	0.13	119	130	36.6	12	27	84	3762.86	5	57	6.9	0	5.81	5.24	1.31	0.52	160	6.49	12.6	4.22	0.3	329.914	38.0059	271.1	0.149758
430	train	0	2	0	60	0	0	0	0	0	1	0	0	1	0	1	0	0	0	0	5.04	82.1429	13.49	0.68	0	69	202	31.8	30.6	20	55	3762.86	4.8	146	6	0	2.48	3.58	2.39	0.61	472	89.88	13.9	5.1	0.91	583	109	444	0.24
431	train	0	2	1	64	0	0	0	0	0	1	0	0	1	0	1	0	0	0	0	8.11	86.8064	7.4	0.6	0	107	161	36.6	12	27	84	3762.86	5	57	6.9	0	5.81	5.24	1.31	0.52	160	200	12.6	2.3	0.3	307	188	102	1.84
432	train	0	2	1	85	0	0	0	0	0	1	0	0	1	0	0	0	1	0	0	5.31	67.6083	21.28	1.13	0.17	133	251	34.2	11	19	131	3762.86	4.9	68	5.4	0	1.4	3.55	2.48	0.75	192	21.02	13.9	5.16	1.2	957	499	388	1.28
433	train	0	3	1	56	0	0	0	0	0	1	0	1	1	0	0	0	1	0	0	8.15	65.8896	13.5	1.1	0.51	107	419	28.8	19	14	70	3762.86	5	47	6.3	0	0.83	2.88	2.33	0.46	173	160.4	15.5	7.73	1.53	329.914	38.0059	271.1	0.149758
11	valid	0	1	1	54	0	0	0	0	1	1	0	0	0	0	1	0	0	0	0	6	90.4	6.9	0.3	0.3	127	22	28.1	39	102	98	4286	14.8	94	56	0	3.19	3.62	1.34	0.38	1189	167.4	14.3	2.54	76.979	73	6	67	0.09
14	valid	0	1	1	57	0	0	0	1	0	1	0	0	1	0	1	0	0	0	1	4.23	93.7	2.8	0.14	0.9	102	20	24.3	28	74	94	4282	7	50	56	0	1.75	2.31	0.91	0.6	571	82.7	12.2	2.87	18.12	77	1	72	0.02
15	valid	1	3	1	58	0	0	0	1	1	1	0	0	0	0	1	0	0	0	1	1.1	85.9	8.8	0.1	0	81	14	19.1	314	421	205	1554	104.3	183	81	0	3.65	1.68	0.05	0.09	1655	64.3	20.6	0.69	13.566	188	31	152	0.2
17	valid	0	1	1	31	0	0	0	1	0	1	1	0	0	0	1	0	0	0	0	3.8	83.2	9.2	0.35	0	59	15	18.5	18	76	104	1240	70.3	36	48	0	1.51	1.56	0.4	0.2	185	48.5	12.1	1.87	3.162	249	1	242	0.01
20	valid	1	1	1	56	1	0	0	1	1	1	0	0	1	0	1	0	0	0	0	1.6	83.7	5.6	0.09	1.3	80	99	29.4	17	33	196	2783	7.5	265	106	0	1.01	4.71	3.26	1.15	288	72.26	11.1	2.69	9.22	65	10	51	0.2
21	valid	0	1	1	25	0	0	0	0	1	1	0	0	1	0	1	1	0	0	0	2.1	85.8	9	0.19	0	109	17	28.8	43	102	485	2693	22	352	60	0	2.78	2.98	0.92	0.6	650	55.2	12.6	2.05	22.717	95	4	88	0.05
23	valid	0	1	1	46	0	0	0	0	1	1	0	0	0	0	1	0	0	0	0	1.93	80.3	14.5	0.28	0	122	23	28.1	32	49	58	4651	6.9	46	63	0	2.03	2.97	1.48	0.4	837	40.5	11.1	1.96	88	277	7	258	0.03
25	valid	1	1	1	39	0	1	0	0	1	1	0	0	0	1	1	0	0	0	0	0.8	64.6	21.5	0.2	0	102	25	19.9	198	1153	270	2415	22	127	73	0	2.27	1.76	0.12	0.15	4861	22.9	22.6	0.8	88	128	15	117	0.12
28	valid	0	1	1	51	0	0	0	1	1	1	0	0	0	0	1	1	0	0	0	5.55	81.4	10.8	0.6	1.8	106	30	38	62	34	79	7275	6.2	149	62	0	2.07	4.9	2.89	0.79	353	126.31	14.5	5.69	7.03	303	1	294	0.0034
29	valid	0	1	1	24	0	0	0	0	0	1	0	0	1	0	1	1	0	0	0	4.7	85.1	12.1	0.6	0	93	41	25.4	55	65	150	3065	8	115	56	0	1.24	2.82	1.26	0.53	471	39.9	11.3	3.34	17.586	515	9.3	271.1	0.149758
31	valid	0	1	1	26	0	0	0	0	0	1	0	0	0	0	1	1	0	0	0	2	85	8	0.2	1.5	78	31	29.8	144	192	160	3730	10	81	69	0	2.14	2.26	0.71	0.17	275	22.7	11.4	3.2	3.989	109.6	10.24	96.96	0.105611
35	valid	0	1	1	31	0	0	0	0	0	1	0	1	1	0	1	0	0	0	0	2.3	84.4	9.1	0.21	0	105	32	31.4	28	47	25	3109	6.5	32	69	0	1.77	3.39	1.49	0.29	382	111.69	12.8	3.39	10.13	268	4	244	0.02
38	valid	0	1	1	36	0	0	0	0	1	1	0	0	1	0	0	0	0	1	0	2.46	41.4	35	0.36	10.2	95	37	28.6	69	179	100	4101	7.3	136	47	0	1.21	2	0.92	0.53	1818	23.5	11.9	1.7	1.58	105	1	82	0.01
40	valid	1	3	1	29	1	0	0	1	1	0	0	0	0	0	1	0	0	0	1	5.7	60	20	1.1	0	64	37	25	230	677	197	2900	36	269	106	0	0.88	2.7	1.51	0.53	3481	237.64	18.1	1.76	88	329.914	8	271.1	0.149758
42	valid	0	1	1	63	0	0	0	0	1	1	0	0	0	0	1	0	0	0	0	3	79.1	13.2	0.39	2.7	106	81	28.8	21	35	42	5241	13.5	47	57	0	1.09	3.62	2.17	0.6	442	47.7	12.9	3.92	7.933	415	9	368	0.02
44	valid	0	1	1	49	0	0	0	0	1	1	0	0	0	0	1	0	0	0	0	5.6	92.3	5.2	0.29	0.2	96	68	29.2	127	216	209	3445	19	239	65	0	1.74	2.67	1.29	0.41	255	68.1	11.7	3.51	52.956	169	6	151	0.04
51	valid	1	1	1	61	0	0	0	1	0	1	0	0	0	0	1	0	0	0	1	5.9	78	12.3	0.72	1.7	87	49	18	42	111	255	858	34.7	171	274	1	0.89	0.96	0.12	0.1	524	155.5	16.7	1.91	32.11	421	111	282	0.39
52	valid	0	1	1	33	0	0	0	0	0	1	1	1	0	0	0	0	0	1	0	4.54	85.3	11.6	0.53	0.3	132	51	33.2	100	110	131	5035	14.1	166	69	0	1.47	2.31	1	0.45	543	99.75	12.7	4.17	65.2	467	13	431	0.44
62	valid	0	2	1	64	0	0	0	1	1	1	0	0	1	0	1	0	0	0	0	2.07	80.2	7.7	0.16	2.4	92	88	27.8	34	42	73	2879	8.9	60	67	0	1.8	3.05	1.61	0.62	350	43.1	11.4	3.06	4.48	99	8	81	0.09
65	valid	1	1	1	32	0	1	0	0	1	1	0	0	0	1	1	1	0	0	1	2.7	88.6	3.3	0.09	0	77	124	20.8	30	151	564	1395	15	436	56	0	1.02	1.41	0.26	0.27	728	111.1	14	5.48	15.5	26	1	21	0.05
66	valid	0	1	1	32	0	0	0	1	1	1	1	0	0	0	1	1	0	0	1	5.7	94.3	4.4	0.25	0	114	123	31.4	107	133	103	2940	6.9	111	55	0	2	3.22	1.58	0.29	638	165.4	14.4	4.95	88	47	5	41	0.13
72	valid	0	1	0	60	0	0	0	0	0	1	0	0	0	0	1	0	0	0	1	4.3	86.8	3	0.3	0.5	78	131	32.9	25	33	89	2795	6.1	43	62	0	1.16	1.93	0.7	0.86	277	39.56	12.7	2.51	2.681	130	7	123	0.06
73	valid	0	1	0	58	0	0	0	1	1	1	0	0	0	1	1	0	0	0	0	1.75	94.8	2.9	0.05	0	72	73	25.8	31	105	217	2329	11.3	100	49	0	1.16	1.57	0.65	0.34	611	38.5	14.2	1.45	24.16	62	3	57	0.06
75	valid	0	1	1	36	0	0	0	1	1	1	0	0	0	1	0	0	0	1	0	1.85	67.6	13.5	0.25	3.2	92	90	29	105	154	95	3060	5.8	48	90	0	1.16	2.07	0.98	0.58	297	18.5	12.4	3.39	3.45	287	13	261	0.05
76	valid	0	2	1	30	0	0	0	0	1	1	0	0	0	1	1	0	0	0	1	1.3	61.4	24.2	0.32	4.5	118	77	38.1	20	39	59	7216	8	99	77	0	1.28	4.03	2.26	0.8	346	8.4	12.8	3.86	3.032	329.914	13	271.1	0.149758
82	valid	0	1	1	34	0	0	0	0	0	1	0	0	1	0	1	0	0	0	0	2.02	86.5	4.5	0.09	4	109	94	30.7	28	78	165	4313	13.2	49	70	0	1.44	2.98	1.63	0.7	1139	82.38	15.5	3.73	30.82	147	3	136	0.02
87	valid	0	1	1	36	0	0	0	0	1	1	0	0	1	0	1	0	0	0	0	4.9	87.3	9.2	0.45	0.6	122	90	31	62	104	138	4854	9.1	190	87	0	1.32	2.96	1.74	0.62	594	31.2	12.7	2.71	19.74	193	16	169	0.09
93	valid	0	1	1	54	0	0	0	1	0	1	0	1	1	0	1	0	0	0	0	1.7	82.2	13.2	0.23	0	110	108	29.5	64	117	206	3498	18.4	98	78	0	1.1	3	1.76	0.44	437	43.8	11.6	3.5	6.285	129	2	122	0.02
95	valid	0	3	0	41	0	0	0	0	0	1	0	0	1	0	1	0	0	0	0	2.1	77.2	9.7	0.2	9.2	84	105	24.6	51	142	266	2313	7	582	56	0	1.79	2.36	0.91	0.38	682	22.7	11	2.32	13.33	127.924	5.7036	122.22	0.0466667
98	valid	1	3	1	26	0	0	0	1	1	1	0	0	0	0	1	0	0	0	1	3.4	91.6	5.8	0.2	0.3	102	108	36.2	22	28	48	3994	13	68	57	0	1.24	2.83	1.76	0.58	466	64.5	15	2.93	20.224	180	2	161	0.01
102	valid	0	1	0	24	0	0	0	0	1	1	0	0	1	0	1	0	0	0	0	2.13	77.5	13.1	0.28	1.4	82	140	27.6	16	46	108	4054	7.9	24	33	0	1.57	1.77	0.87	0.19	529	27.8	12	1.59	7.94	146	1	126	0.01
105	valid	0	2	1	25	0	0	0	0	1	1	0	1	1	0	1	0	0	0	0	1.5	79.9	8.7	0.13	0.7	66	115	26.9	53	124	95	4635	6	66	56	0	1.55	2.39	1.01	0.6	851	48.5	12.8	3.67	7.999	120	28	90	0.32
106	valid	0	1	1	54	0	0	0	1	0	1	0	0	1	1	1	0	0	0	0	1.53	76.5	9.8	0.15	0	91	275	31.4	58	40	146	4408	4.8	122	63	0	0.92	4.41	3.11	0.95	217	32.6	11.9	5.63	0.62	161	4	156	0.02
111	valid	0	1	1	30	0	0	0	0	0	0	0	0	1	0	0	0	0	1	1	2.26	60.3	21.2	0.48	2.2	100	225	29.8	17	14	77	4868	4	47	77	0	0.45	2.74	1.55	0.99	136	3.6	12.8	2.97	0.34	355	24	312	0.08
115	valid	0	1	1	25	0	0	0	1	0	1	0	1	0	1	0	0	1	0	0	12.21	89.3	5.2	0.63	0	133	413	38.4	94	59	58	8713	6.4	151	86	0	1.6	4.38	2.99	0.56	447	22.4	12.6	4.78	0.27	323	20	253	0.08
116	valid	0	1	1	33	0	0	0	1	0	1	0	0	0	1	1	0	0	0	0	4.83	71.2	19.3	0.93	4.1	115	173	27.4	14	29	43	2486	9.9	24	81	0	0.81	1.29	0.38	0.54	286	64	13.7	3.19	13.58	766	50	682	0.07
121	valid	0	3	1	26	0	0	0	0	0	1	0	1	1	0	0	0	1	0	0	2.3	60	25	0.6	0	117	145	36.8	104	95	61	7341	6.8	44	78	0	1.1	3.12	1.73	0.7	466	3.2	13.1	3.79	3.068	329.914	6	271.1	0.149758
124	valid	0	1	1	27	0	0	0	1	1	1	0	0	1	0	1	0	0	0	1	8.64	82.2	9.4	0.81	1.7	122	286	34.8	14	15	97	5189	9	64	70	0	0.84	3.24	2.25	0.61	196	36.7	11.9	3.59	0.88	539	128	389	0.33
131	valid	0	1	1	29	0	0	0	1	1	1	0	0	0	1	0	0	0	1	1	2.04	83.8	9.3	0.19	0	91	229	33.9	69	72	271	4835	6.2	106	37	0	1.65	3.41	1.92	0.51	399	9.2	12	3.79	1.96	206	18	180	0.1
133	valid	0	1	1	57	0	0	0	1	1	1	0	0	1	0	0	0	1	0	0	2.22	80.1	9.9	0.22	2.3	101	200	24.2	9	36	108	1535	6.5	70	61	0	1.44	2.3	1.21	0.44	299	46.38	12.2	3.77	2	166	13	144	0.09
135	valid	0	2	0	49	0	0	0	0	1	1	0	1	0	0	0	0	1	0	0	2.9	55.1	27	0.77	3.9	95	177	33.3	46	59	67	5752	4.8	23	59	0	1.07	2.49	1.29	0.73	186	11.9	12.7	4.32	0.81	592	56	516	0.11
136	valid	0	1	1	32	0	0	0	0	1	1	0	0	1	0	1	0	0	0	0	3.53	78.1	10.8	0.38	3.7	93	242	32.2	59	47	75	2727	7.5	94	46	0	0.82	2.75	1.62	0.86	342	112.2	13.2	5.14	0.75	144	0	137	0
146	valid	0	1	1	29	0	0	0	0	0	1	1	0	0	0	1	0	0	0	1	6.3	74	18.7	0.75	2.1	131	225	38.4	123	92	112	7077	6.8	78	76	0	2.78	4.32	2.61	0.58	581	99	13.2	2.84	9.901	700	23	643	0.04
147	valid	0	1	1	29	0	0	0	0	0	1	1	0	0	0	1	0	0	0	0	5.3	93.9	4.6	0.2	0.6	110	277	26.7	298	131	42	1789	31	45	64	0	1.68	2.69	0.98	0.21	294	41	12.2	2.51	7.498	483	28	420	0.07
148	valid	0	2	1	42	0	0	0	1	1	1	1	1	1	0	1	0	0	0	1	10	79.2	9.9	0.99	0.9	94	240	24.6	14	25	160	2996	6.3	180	70	0	2.38	2.42	0.87	0.2	262	165.52	12.7	4.66	2.181	478	175	276	0.63
155	valid	0	2	1	25	0	0	0	0	0	1	1	0	0	0	1	0	0	0	1	9.5	66.5	23.6	2.23	1.6	130	296	39.6	12	18	57	5662	9.2	36	74	0	0.88	2.7	1.51	0.63	172	27.7	12.9	4.98	1.022	2822	166	2566	0.06
156	valid	0	1	1	28	0	0	0	0	1	1	1	0	1	0	1	0	0	0	1	4.8	86.5	8.8	0.42	0.8	113	356	28.3	57	83	71	3234	15	77	58	0	1.25	2.7	1.39	0.49	607	57.33	13.2	4.51	3.118	343	10	325	0.03
158	valid	0	1	1	48	0	0	0	0	1	1	0	0	0	1	1	0	0	0	0	6	89.7	4	0.52	0.3	87	440	30.7	12	40	60	2594	7.3	36	78	0	1.1	2.94	1.58	0.73	303	120.7	11.9	4.75	2.545	236	2	212	0.01
164	valid	1	2	1	25	0	0	0	0	0	0	1	1	1	0	1	0	0	0	0	5.1	81.1	13.9	0.71	0.3	58	69	20.4	18	109	80	1288	15.41	17	67	0	1.5	1.31	0.83	0.08	289	62.47	24.3	0.7	26.81	537	5	507	0.01
165	valid	1	2	1	46	0	0	0	0	0	1	0	0	1	0	0	0	0	0	0	11.93	96.4	3.1	0.37	0	56	84	20.1	24	71	100	1560	6.3	84	41	0	0.84	3.79	2.56	0.52	638	159.05	12.4	3.63	5.31	87	4	80	0.05
168	valid	1	1	1	41	0	0	0	0	0	0	0	0	0	1	1	0	0	0	0	5.28	86.5	9.1	0.48	0	120	34	23.6	144	659	191	1849	48.4	71	174	1	1.68	2.91	1.6	0.51	3140	77.9	16.6	0.69	46.59	329.914	38.0059	271.1	0.149758
169	valid	1	2	1	18	0	1	0	0	0	1	0	0	0	1	1	0	0	0	0	4.78	38	28	1.34	1	92	76	30.7	69	687	53	0	11.7	136	465	1	4.98	2.38	0.52	0.09	0	0	20.1	0.88	1.61	787	70	649	0.11
170	valid	1	1	1	23	0	0	0	0	1	1	0	0	1	0	1	0	0	0	0	4.29	90.7	4.4	0.19	1.6	52	19	21.5	17	33	238	1560	9.9	73	69	0	2.87	1.44	0.72	0.15	594	0	13.6	3.45	1.26	138	1	128	0.01
178	valid	0	2	1	42	1	1	0	0	0	1	0	0	0	0	1	0	0	0	1	6.38	77.7	12.1	0.77	4.4	95	277	34.5	67	43	419	5040	4.87	286	66	0	1.17	3.03	1.86	0.6	299	21	13.8	3.98	1.67	663	74	567	0.13
181	valid	0	2	1	53	0	0	0	0	0	0	0	0	0	0	0	0	0	0	0	3.45	61.1	28.1	0.97	0.6	116	70	33	28	63	56	6110	5.29	124	64	0	4.21	3.24	1.18	0.55	433	0.63	10.5	2.82	0.45	806	130	672	0.19
182	valid	0	2	1	54	0	0	0	1	0	1	0	0	0	0	1	0	0	0	0	5.4	77.7	12.8	0.69	0.6	102	259	31.5	11	23	67	5164	7.4	32	71	0	1.68	2.91	1.6	0.51	257	0	13.6	3.45	15.156	513	35	459	0.08
185	valid	0	2	1	65	0	0	0	0	0	1	0	0	0	0	0	0	1	0	0	4.18	88.8	3.1	0.13	0	113	91	34.1	33	46	92	3311	7.79	37	52	0	0.98	3.11	1.76	0.66	286	42.52	12.1	4.76	1.71	68	5	64	0.08
188	valid	0	2	1	21	0	0	0	0	0	1	1	0	1	0	1	0	0	0	0	6.4	95.9	3	0.19	0	119	163	34.9	86	140	148	4311	16.38	151	71	0	1.08	2.92	1.92	0.48	694	131.64	14.2	5.75	4.16	84	4	67	0.06
194	valid	0	2	0	38	0	0	0	0	0	1	0	0	0	1	1	0	0	0	0	14.08	92.7	4.3	0.61	0.2	108	36	23.5	36	158	165	1843	20.37	93	46	0	1.68	2.91	1.6	0.51	418	36.39	14.5	1.8	47.39	41	2	37	0.06
200	valid	0	2	1	27	0	0	0	0	0	1	0	0	1	0	1	0	0	0	0	5.17	85.5	7.5	0.39	1	105	240	30.9	145	115	154	0	6.3	159	63	0	1.49	2.73	1.77	0.61	204	88	14.2	4.05	2.23	517	20	452	0.04
217	valid	0	2	1	29	0	0	0	0	0	1	1	0	1	0	1	0	0	0	0	3.09	81.9	14.6	0.45	0	109	85	29.3	204	767	228	3174	14.3	152	47	0	2.94	3.34	1.89	0.46	4084	121	13.4	2.23	77.39	337	19	307	0.06
222	valid	0	2	0	52	0	1	0	0	0	1	0	0	0	0	1	0	0	0	0	2.58	83.7	9.3	0.24	0	86	122	23.2	17	57	59	2330	8.7	42	38	0	1.78	2.32	1.53	0.25	327	57	11	1.75	4.49	490	52	433	0.12
225	valid	0	1	1	29	0	0	0	0	0	0	0	0	0	1	1	0	0	0	0	4.18	89.5	6.2	0.26	0.2	97	166	30.1	21	39	70	4672	6.79	52	77	0	1.22	3.18	2.02	0.39	317	0	13.4	4.37	6.05	185	18	153	0.12
235	valid	0	2	1	47	0	0	0	0	0	1	1	0	0	0	1	0	0	0	0	6.4	96.1	2	0.13	0	109	71	19	37	125	99	1176	16.72	113	76	0	1.97	1.57	0.81	0.15	630	68	13.6	3.18	41.41	77	1	75	0.01
236	valid	0	2	1	44	0	0	0	0	0	1	0	0	1	1	1	0	0	0	0	2.56	89.9	7	0.18	0.4	103	206	20.5	84	77	267	2350	5.1	242	40	0	0.98	3.26	2.35	0.85	162	34	14.7	2.24	15.58	143	7	130	0.05
238	valid	0	2	1	44	1	0	0	1	0	1	0	0	1	0	1	0	0	0	0	3.83	75.6	9.5	0.36	0.2	121	85	34	26	29	102	0	5.2	140	90	0	1.6	4.24	3	0.76	246	21	11	4.81	1.82	250	28	216	0.13
242	valid	0	1	1	32	0	0	0	0	0	1	0	1	1	0	1	0	0	0	0	6.28	72.8	22.1	1.39	0.6	127	326	25.5	21	23	83	5272	3.9	43	56	0	0.73	3.17	2.67	0.49	210	45	12	4.05	4.01	417	87	289	0.3
243	valid	0	2	1	35	0	0	0	1	0	0	0	0	0	0	1	0	0	0	1	5.5	84.5	6.5	0.36	3.1	116	342	24.6	82	61	401	2909	7.5	183	63	0	1.68	2.91	1.6	0.51	232	122	13.6	3.45	15.156	303	49	240	0.2
246	valid	0	2	1	24	0	0	0	0	0	1	0	0	0	0	0	0	0	1	0	3.8	86.6	9.6	0.36	0.9	96	172	36.8	28	48	49	6632	13.35	45	66	0	1.77	4.11	2.92	0.54	634	44.08	12.3	3.98	26.23	264	4	223	0.02
249	valid	0	2	1	29	0	0	0	1	0	1	1	0	1	0	1	0	1	0	0	5.74	78.8	15	0.86	0.3	115	289	28.3	13	28	45	0	4.03	39	53	0	2	2.52	1.43	0.44	0	79.84	12	5.16	2.74	685	23	611	0.04
255	valid	0	2	1	32	0	0	0	0	0	1	0	0	0	0	0	0	1	0	0	5.22	70.7	18.2	0.95	1.9	121	370	36.8	28	32	145	0	11	100	62	0	0.84	3	2.05	0.68	193	81.31	12.5	5.38	1.02	510	33	425	0.08
257	valid	0	2	1	26	0	0	0	1	0	1	0	0	0	0	1	0	0	0	0	4.03	88.6	10.2	0.41	0.2	106	65	26	87	201	212	0	16.4	150	53	0	1.13	2.53	1.39	0.75	1448	104	16.3	2.88	7.34	340	24	262	0.09
258	valid	0	3	1	45	0	0	0	0	0	1	0	0	0	0	1	0	0	0	0	4.95	91.8	3	0.15	0.6	121	156	19.3	33	93	69	3102	6.57	101	89	0	1.18	2.02	1.18	0.31	446	15	11.6	2.28	15.38	132	10	116	0.08
260	valid	0	2	1	26	1	0	0	0	0	1	1	1	0	0	0	0	0	0	0	4.71	66	21	0.99	6.2	91	285	28.5	8	13	70	0	4.74	27	73	0	1.31	3.53	2.45	0.55	0	31.46	12.4	3.45	0.96	329.914	38.0059	271.1	0.03
264	valid	0	2	1	48	1	0	0	0	0	1	0	1	0	0	1	0	0	0	0	3.69	80.2	13	0.48	2.2	101	31	32.1	30	71	138	3148	6.03	88	370	1	1.6	2.6	1.27	0.59	532	62	12.5	2.82	93.7	423	13	400	0.03
265	valid	0	2	1	24	0	0	1	0	0	1	0	0	1	0	0	0	0	0	0	3.46	66.7	15.6	0.54	3.5	112	111	35.6	36	64	75	6463	4.59	91	65	0	2.66	3.64	1.88	0.63	482	20	12.5	2.6	0.78	443	3	392	0.01
266	valid	0	2	1	46	1	0	0	0	0	1	0	0	1	0	1	0	0	0	0	3.33	86.5	8.4	0.28	0.9	93	28	17.1	119	376	580	1448	16.3	316	69	0	1.2	1.99	1.04	0.21	841	72	12.4	1.73	57.99	210	15	188	0.08
272	valid	0	1	1	28	0	0	0	0	0	1	0	0	1	0	1	0	0	0	0	3.46	86.4	10.1	0.35	0.9	95	53	27	25	75	81	5095	9.8	38	67	0	1.05	1.63	0.88	0.37	731	25	14.1	2.91	30.85	251	6	215	0.03
273	valid	0	3	1	44	0	0	0	0	0	1	0	0	1	0	1	0	0	0	0	3.89	93.2	4.9	0.19	0.3	100	60	21.4	56	227	566	1042	33.8	355	72	0	3.03	3.12	1.89	0.22	884	35	13.6	3.45	15.156	104	7	93	0.08
275	valid	0	2	1	24	0	1	0	0	0	1	0	0	1	0	1	0	0	0	0	2.68	89.1	5.6	0.15	0.4	86	204	24.5	27	63	59	3056	15.3	53	64	0	1.15	2.65	1.59	0.45	354	67	13.2	4.63	5.61	170	2	153	0.01
277	valid	0	2	1	37	0	0	0	0	0	1	0	0	0	0	1	0	0	0	0	4.88	66.2	18.9	0.92	1.4	164	111	43.7	28	31	88	7828	18.8	29	69	0	1.27	3.77	2.62	0.91	286	0	11.9	4.16	0	702	54	614	0.09
280	valid	0	2	0	44	0	1	0	1	0	1	0	0	1	0	1	0	0	0	0	1.77	53	24.9	0.44	4	51	70	35.5	16	73	75	490	9.7	38	48	0	1.15	1.92	1.12	0.21	207	9	14.7	1.65	2.1	300	7	262	0.03
284	valid	0	2	1	23	0	0	0	1	0	1	1	0	1	0	1	0	0	0	0	2.28	78.4	12.5	0.29	0	107	94	14	61	243	138	0	8.8	86	62	0	1.47	1.53	0.68	0.08	892	49	13.7	1.53	21.23	207	9	184	0.05
285	valid	0	2	1	54	0	1	0	0	0	1	0	0	0	0	1	0	0	1	0	4.44	84.8	8.6	0.38	0.2	99	215	32.8	109	143	251	3392	17.68	208	58	0	1.69	3.07	1.77	0.4	340	0	12.5	2.49	8.72	329	3	321	0.01
293	valid	0	2	1	52	0	0	0	0	0	1	0	0	0	0	0	0	0	0	0	5.55	51.4	32.3	1.79	0.4	78	130	23.4	25	58	65	1173	12	41	78	0	1.34	2.12	1.34	0.36	160	61	13.5	2.05	1.16	1246	86	1124	0.08
297	valid	0	2	1	59	0	1	0	0	0	1	0	0	0	0	1	0	0	0	0	0.33	63.6	27.3	0.09	0	83	33	18.9	37	91	363	2876	10.16	568	489	1	1.88	1.99	0.74	0.2	640	131	18.4	2.91	41.19	37	2	34	0.06
303	valid	0	2	1	39	0	0	0	1	1	1	1	0	1	0	1	0	0	0	0	3.55	94	3	0.11	0	91	11	13.4	29	100	184	1681	10.3	55	33	0	2.18	2.21	1.23	0.42	517	20	11.5	1.81	113.24	114	46	61	0.75
306	valid	0	3	1	57	0	0	1	0	0	1	0	0	0	0	1	0	0	1	0	2.11	82	13.7	0.29	0	102	107	29.4	53	153	226	1596	10.83	123	61	0	1.29	1.66	0.88	0.47	868	20.9	11.8	1.82	0	241	11	225	0.05
309	valid	0	2	1	35	0	1	0	0	0	1	0	0	1	0	1	0	0	0	0	1.88	91.5	2.1	0.04	1.6	75	89	29	48	131	188	0	9.5	61	55	0	2.23	2.62	1.52	0.43	709	14	13	2.79	19.37	23	0	20	0
311	valid	0	2	1	26	0	0	0	0	0	1	0	0	0	0	1	0	0	0	0	7.68	90.6	8.1	0.62	0.1	88	22	20.5	28	178	238	1587	13.14	48	55	0	1.94	1.39	0.64	0.06	868	85	14.6	0.96	9.26	929	77	747	0.1
312	valid	0	2	1	49	0	0	0	0	0	1	0	0	0	0	1	0	0	0	0	4.49	95.7	2.7	0.12	0.7	97	108	25.2	93	275	566	2228	19.2	330	56	0	3.5	4.42	2.23	0.3	1254	0	13.8	2.83	9.45	87	13	72	0.18
313	valid	0	2	1	30	0	0	0	0	0	1	0	0	0	0	1	0	0	0	0	3.23	88.5	5.3	0.17	1.9	106	78	33.9	25	76	179	6957	9.3	146	73	0	1.71	3.32	1.79	0.74	1022	180	12.5	5.38	17.52	87	1	71	0.01
324	valid	0	2	1	40	0	0	0	0	0	1	1	0	0	0	1	1	0	0	0	3.52	94	2.7	0.1	0.3	61	92	23.8	28	108	146	1979	5	103	192	1	2.54	2.85	1.32	0.26	433	150	12.1	4.7	10.27	51	1	43	0.02
328	valid	0	3	1	33	0	1	0	0	0	1	0	0	1	0	1	0	0	0	0	10.24	89.8	5	0.51	0.6	116	93	24.8	52	83	99	2368	22.8	141	65	0	1.09	2.46	1.89	0.36	533	47	12.6	1.71	6.86	265	16	229	0.07
333	valid	0	2	0	47	0	0	0	0	1	1	0	0	1	1	1	0	0	0	1	4.2	67.9	20.5	0.86	0.0185	100	135	33.8	29	55	88	7190	7.1	291	3.33	0	1.27	2.99	1.46	0.92	244	36.9	15.1	4.27	1.31	637	161	430	0.37
342	valid	0	3	1	74	0	0	0	0	0	1	0	0	1	0	0	0	1	0	0	4.4	75.6	15.6	0.69	2.5	103	153	35.4	12	29	120	7600	6.6	102	6.99	0	2.51	4.39	2.78	0.77	199	27.01	13.3	5.02	1.15	329.914	38.0059	271.1	0.149758
349	valid	0	2	1	41	0	0	0	0	0	1	0	0	1	0	0	0	1	0	0	5.8	73	16.5	0.96	0.7	148	173	36.9	78	33	166.5	8190	7.4	120.2	4.69	0	1.25	4.76	3.87	0.83	282	91.83	11.7	6.68	0.61	958	745	189	3.94
350	valid	1	2	0	77	0	0	0	0	0	1	0	0	1	0	0	0	1	0	0	8.3	84.5	6.7	0.56	0	131	175	30.5	37	55	226	5540	5.5	159	12.93	0	1.31	2.55	1.65	0.56	523	97.4	11.7	5.57	1.17	1052	489	524	0.93
352	valid	1	3	0	41	0	0	0	0	1	1	0	0	1	0	0	0	1	0	0	2.7	77.4	4.2	0.11	0	87	90	23.4	40	106	218	2380	18.8	208	4.2	0	3.24	3.35	1.74	0.62	2227	107.7	10.8	4.1	9.18	313	155	148	1.05
354	valid	0	3	1	27	0	0	0	0	1	1	0	0	0	0	1	0	0	0	0	4.5	79.6954	11.7	0.47	1	113	37	26.4	73	208	64	3460	12.5	42	4.76	0	1.61	2.05	1	0.21	651	155.3	13.6	3.45	15.156	329.914	38.0059	271.1	0.149758
360	valid	0	2	0	53	0	0	0	0	0	1	0	0	1	0	0	0	1	0	0	6	75.1	17.1	1.03	0.5	140	268	47.2	23	29	124	11240	14.8	36	3.78	0	1.19	3.45	1.47	1.33	187	4.9	10.6	3.63	0.31	1017	422	296	1.42
361	valid	0	2	1	41	0	0	0	0	0	1	0	0	0	1	0	0	1	0	0	5.9	86.2	8.5	0.5	0.01	136	71	27.3	53	67	96	2840	26	172	5.46	0	0.9	2.15	1.2	0.41	594	53.6	13.6	3.45	15.156	378	10	360	0.03
365	valid	0	2	1	67	0	0	0	0	1	1	0	0	1	1	0	0	1	0	1	4.2	74.8	20	0.84	0.03	105	150	28	23	54	457	3100	7.9	181	5.94	0	2.54	2.21	0.99	0.24	268	56.7	12.2	4.51	2.67	461	113	337	0.33
368	valid	0	2	0	70	0	0	0	0	0	1	0	0	1	0	0	0	1	0	0	2.5	69.4	20.4	0.51	0	55	249	36.6	10	26	251	5980	9.9	74	5.41	0	1.09	2.47	0.9	1.02	386	55.4	13.6	5.8	1.39	329.914	38.0059	271.1	0.149758
371	valid	0	2	1	57	1	0	0	1	1	1	0	0	1	0	0	0	1	0	1	10.1	89.3	9.3	0.94	0.1	117	173	33	62	26.04	89	3450	5.6	68	7	0	1.68	2.91	1.6	0.51	649	214.29	13.4	9.43	0.55	329.914	38.0059	271.1	0.149758
373	valid	0	2	1	57	0	0	0	1	1	1	0	0	0	0	1	0	1	0	1	3	72.6	13	0.39	1.7	97	138	29.6	65	55.9	77	4160	8.9	33	3.05	0	0.94	1.79	1.39	0.84	174	14.4	12.6	3.86	0.74	504	32	460	0.07
374	valid	0	2	1	64	0	0	0	1	1	0	0	0	0	1	0	0	1	0	0	3.6	72.3	7.7	0.28	0.03	96	70	28.6	22	18.92	80	4120	6.6	32	21.74	0	1.14	1.78	0.98	0.34	220	29.5	23.8	3.39	0.58	178	52	109	0.48
376	valid	0	2	1	19	0	0	0	1	1	1	0	0	0	0	1	0	0	0	1	3.2	73.7	11.1	0.36	0.06	119	58	25.6	74	42.18	170	3000	4.9	83	2.17	0	1.88	3.09	1.8	0.42	2379	62.2	13.7	2.47	20	117	4	104	0.04
377	valid	0	3	1	67	0	0	0	0	0	1	0	0	1	0	1	0	0	0	0	2.5	79.6954	4	0.1	2	90	18	23.5	63	119.07	158	3130	11.3	113	3.18	0	1.36	1.94	0.92	0.26	616	70.31	12.9	2.85	20	59	6	49	0.11
379	valid	0	3	1	30	0	0	0	0	0	1	0	0	1	0	1	0	0	0	0	7.3	79.6954	11.7	0	5	116	43	32.6	27	51.03	69	5880	8.1	54	6.46	0	1.37	3.13	1.84	0.55	506	70.31	10.7	4.36	2.2	357	13	332	0.04
381	valid	0	3	1	44	0	0	0	0	0	1	0	0	1	0	0	0	1	0	1	2.3	73.1	16	0.37	0.9	99	171	28.5	15	28.95	67	5500	10.7	34	2.37	0	1.45	3.51	2.36	0.58	249	23.4	11.8	4.29	1.5	174	14	152	0.09
383	valid	1	2	1	74	0	0	0	0	0	1	0	0	1	0	0	1	0	0	1	5.1	39.8	36	1.84	2.6	131	58	25.6	67	251.92	182	3190	10.8	145	7.7	0	2.56	2.43	0.99	0.15	1590	200.4	25.2	0.82	17.16	247	13	223	0.06
384	valid	0	2	1	38	0	0	0	1	0	1	1	0	0	0	1	0	0	0	1	6.9	94.6	3.5	0.24	0	82	92	27.6	48	49.92	79	4760	6.4	44	6.12	0	1.94	3.15	2	0.49	369	22.5	10.2	2.78	9.66	314	14	147	0.09
387	valid	0	2	1	25	0	1	0	0	0	1	1	0	1	0	1	0	0	0	0	4.4	92.9	4.8	0.21	0	69	29	18.1	27	248.13	76	1850	38	30	10	0	2.25	2	0.79	0.08	1178	74	18.7	0.38	17.98	133	4	108	0.04
389	valid	0	3	1	80	0	0	0	0	0	1	0	0	1	0	1	0	0	0	0	7.4	81.5	15.4	1.14	0	125	102	24.8	38	31.92	131	3910	17.7	38	5.57	0	1.13	3.72	2.48	0.57	178	169.1	13.6	3.45	15.156	329.914	38.0059	271.1	0.149758
391	valid	0	3	1	64	0	0	0	0	0	1	1	0	1	0	0	0	0	1	0	2.4	62.1	28.8	0.69	0.8	91	179	26	20	13	59	2600	10.3	18	4.3	0	0.53	3.46	1.83	1.07	171	44.1	13.9	4.02	1.63	329.914	38.0059	271.1	0.149758
396	valid	0	3	1	42	0	0	0	0	0	1	1	0	0	0	1	0	0	0	0	4.08	80.27	8.77	0.36	0.0022	116	101	18.4	81.8	262.8	1014.7	5573	46	189	5.33	0	1.68	2.91	1.6	0.51	279	105.7	14.5	3.45	2.51	329.914	38.0059	271.1	0.149758
397	valid	0	2	1	37	0	0	0	1	1	1	1	0	1	0	1	0	0	0	1	1.19	77.81	15.23	0.18	0.0082	67	70	21.6	29.1	55.6	69.1	3049	10.2	45.1	4.34	0	1.74	2.1	1.28	0.45	388	59.42	11.5	2.41	15.91	400	33	367	0.09
400	valid	0	3	1	65	0	0	0	0	0	1	0	0	0	0	1	0	0	0	1	0.56	45.68	32.26	0.18	0.0303	71	157	25.8	27.9	39.3	630.4	2442	7.8	689.6	2.86	0	1.23	4.12	2.82	0.71	336	63.96	11.2	3.38	19.76	172	5	167	0.03
401	valid	0	3	1	61	0	0	0	0	0	1	0	0	0	0	1	0	0	0	1	8.91	94.95	1.89	0.17	0.0031	86	60	15.8	24.8	78.7	201.4	908	20	208.4	4.96	0	1.4	2.06	1.46	0.29	441	43.53	13.5	1.05	12.97	139	15	124	0.12
404	valid	0	3	1	54	0	0	0	0	0	1	0	0	0	0	1	0	0	0	1	5.9	83.7	11	0.65	0.012	119	115	29.1	60	116.2	107.5	4444	15	41.8	3.55	0	1.32	3.37	2.49	0.5	511	68.1	12.5	3.19	22.28	146.8	2.8	144	0.02
407	valid	0	3	1	60	0	0	0	0	0	1	0	0	0	0	1	0	0	0	1	3.45	78.99	12.41	0.43	0.0429	116	154	28.1	107	160.6	636	4429	30.1	643	2.49	0	2.24	3.65	2.63	0.52	635	81.71	12.3	4.76	1.29	539	218	32	0.68
408	valid	0	3	0	33	0	0	0	0	0	1	0	0	1	0	1	0	0	0	1	3.3	79.1	12.48	0.41	0.0012	108	117	31	16.7	18.6	47.5	5062	6.2	27.5	3.05	0	1.67	3.36	2.37	0.47	170	22.18	10.6	3.66	3.73	297	27	270	0.1
413	valid	0	2	0	51	0	0	0	0	1	1	1	0	1	0	1	0	0	0	1	3.6	74.3	17.3	0.62	0.037	101	223	28.6	16	42	49	6327	6.6	13	2.82	0	0.96	3.28	2.57	0.68	625	19.3	11.7	2.87	11.32	601	68	521	0.13
418	valid	1	2	1	47	0	0	0	0	0	1	1	0	0	0	1	0	0	0	1	0.38	24	6	0.02	0.01	44	4	21.1	29	84	126	3762.86	39.5	64	4.2	0	1.68	2.91	1.6	0.51	1.9	77.2	13.6	3.45	15.156	105	15	96	0.15
420	valid	0	2	1	65	0	0	0	0	0	0	0	0	0	0	1	0	0	0	1	4.92	68.6992	10.98	0.54	0.01	112	235	29	10	16	108	3762.86	7	29	3.3	0	1.05	3.96	2.66	0.58	164	180.3	14.8	6.74	1.92	110	104	102	0.09
421	valid	1	2	1	33	0	0	0	0	0	1	1	0	0	0	1	0	0	0	1	5.59	24.3292	1.79	0.1	0.01	69	56	27.6	21	60	93	3762.86	5.8	56	2.5	0	1.55	2	1.18	0.19	470	200	13.8	3.33	11.17	116	6	108	0.06
423	valid	0	3	1	21	0	0	0	0	0	1	0	0	1	1	1	0	0	0	0	10.33	95.0629	3.29	0.34	0.01	116	41	32.3	48	125.367	166.5	3762.86	17.3	120.2	3.9	0	1.68	2.91	1.6	0.51	594	71.23	15.2	2.92	20	113	6	97	0.06
429	valid	0	2	0	76	0	0	0	0	0	1	0	0	1	0	0	0	1	0	0	17.99	92.4402	3.84	0.69	0	109	191	42.2	13	21	21	3762.86	22.4	27	4.5	0	1.68	2.91	1.6	0.51	1.1	166.94	14.3	8.07	2.81	1.37	731	271	2.69
434	valid	0	1	1	36	0	0	0	0	0	1	0	0	1	0	0	0	1	0	0	3.32	82.8313	3.92	0.13	0.13	106	152	38	20	40	86	3762.86	6.3	63	3.6	0	1.12	3.78	2.32	0.82	392	37	12.5	6.25	2.71	154	10	129	0.07
[truncated: 3 more columns]
